# Supplementary material for: Maternal microchimerism at birth associates with reduced odds of non-malarial fever and respiratory tract infections in Tanzanian children
Source: PLOS Glob Public Health. 2026 May 13;6(5):e0006439. doi: 10.1371/journal.pgph.0006439 (PMC13170846; doi:10.1371/journal.pgph.0006439)
Supplement: S1 Data — (CSV) [file pgph.0006439.s002.csv]

id	sex	visit_age_weeks	bw	pm	birthseason	momage	bednet	urban	prevpreg	iptp	age_months_excl_breastfed	age_months_any_breastfeed	mmc	mmc_count	cellstested	visittype	parasitemia	maxage	LRTI	URTI	diarrhea	fever
1	1	2	2.44	0	1	23	No bednet	1	2	1	4	26.43	1	11	14358	ROUTINE	0	188	0	0	0	0
2	0	2	3.6	0	1	24	Untreated bednet	1	1	0	4	28.52	0	0	86091	ROUTINE	0	190	0	0	0	0
3	1	2	3.2	0	1	27	Treated bednet	1	2	1	4	11.97	0	0	94565	ROUTINE	0	52	0	0	0	0
5	0	2	3.6	1	1	32	No bednet	1	2	0	4	25.81	0	0	94266	ROUTINE	0	189	0	0	0	0
4	0	2	3.4	0	1	23	Untreated bednet	0	2	1	4	28.6	0	0	62584	ROUTINE	0	188	0	0	0	0
3	1	4	3.2	0	1	27	Treated bednet	1	2	1	4	11.97	0	0	94565	ROUTINE	0	52	0	0	0	0
6	1	2	2.58	1	1	30	No bednet	1	2	1	4	30.47	0	0	150247	ROUTINE	0	180	0	0	0	0
1	1	4	2.44	0	1	23	No bednet	1	2	1	4	26.43	1	11	14358	ROUTINE	0	188	0	0	0	0
2	0	4	3.6	0	1	24	Untreated bednet	1	1	0	4	28.52	0	0	86091	ROUTINE	0	190	0	0	0	0
4	0	4	3.4	0	1	23	Untreated bednet	0	2	1	4	28.6	0	0	62584	ROUTINE	0	188	0	0	0	0
5	0	4	3.6	1	1	32	No bednet	1	2	0	4	25.81	0	0	94266	ROUTINE	0	189	0	0	0	0
17	1	2	2.8	0	1	30	No bednet	0	2	1	4	29.42	1	12	67582	ROUTINE	0	128	0	0	0	0
1	1	6	2.44	0	1	23	No bednet	1	2	1	4	26.43	1	11	14358	ROUTINE	0	188	0	0	0	0
2	0	6	3.6	0	1	24	Untreated bednet	1	1	0	4	28.52	0	0	86091	ROUTINE	0	190	0	0	0	0
3	1	6	3.2	0	1	27	Treated bednet	1	2	1	4	11.97	0	0	94565	ROUTINE	0	52	0	0	0	0
5	0	5	3.6	1	1	32	No bednet	1	2	0	4	25.81	0	0	94266	WV	0	189	0	1	0	0
6	1	4	2.58	1	1	30	No bednet	1	2	1	4	30.47	0	0	150247	ROUTINE	0	180	0	0	0	0
8	1	4	3.4	1	1	20	No bednet	1	2	0	4	25.67	0	0	99381	ROUTINE	0	188	0	0	0	0
18	0	2	3.2	0	1	35	Treated bednet	1	2	1	4	33.94	0	0	125347	ROUTINE	0	184	0	0	0	0
15	1	3	3.22	0	1	23	Untreated bednet	0	1	1	4	24.29	0	0	14623	ROUTINE	0	185	0	0	0	0
10	1	4	NA	0	1	35	NA	0	2	NA	4	10.52	1	64	29384	ROUTINE	0	46	0	0	0	0
5	0	6	3.6	1	1	32	No bednet	1	2	0	4	25.81	0	0	94266	ROUTINE	0	189	0	0	0	0
7	0	4	3.1	1	1	25	Untreated bednet	1	2	1	4	26.35	0	0	64407	ROUTINE	0	184	0	0	0	0
11	1	4	3	0	1	28	Treated bednet	1	2	1	4	27.58	0	0	19477	ROUTINE	0	184	0	0	0	0
12	1	4	3.2	0	1	28	No bednet	1	2	1	4	24.81	0	0	71300	ROUTINE	0	184	0	0	0	0
14	1	4	3.18	0	1	24	Treated bednet	1	2	1	4	26.55	0	0	96936	ROUTINE	0	184	0	0	0	0
19	1	2	2.6	1	1	32	Treated bednet	0	1	1	4	32.33	0	0	39519	ROUTINE	0	185	0	0	0	0
17	1	4	2.8	0	1	30	No bednet	0	2	1	4	29.42	1	12	67582	ROUTINE	0	128	0	0	0	0
1	1	8	2.44	0	1	23	No bednet	1	2	1	4	26.43	1	11	14358	ROUTINE	0	188	0	0	0	0
2	0	8	3.6	0	1	24	Untreated bednet	1	1	0	4	28.52	0	0	86091	ROUTINE	1	190	0	0	0	0
3	1	8	3.2	0	1	27	Treated bednet	1	2	1	4	11.97	0	0	94565	ROUTINE	0	52	0	0	0	0
6	1	6	2.58	1	1	30	No bednet	1	2	1	4	30.47	0	0	150247	ROUTINE	0	180	0	0	0	0
8	1	6	3.4	1	1	20	No bednet	1	2	0	4	25.67	0	0	99381	ROUTINE	0	188	0	0	0	0
15	1	4	3.22	0	1	23	Untreated bednet	0	1	1	4	24.29	0	0	14623	ROUTINE	0	185	0	0	0	0
18	0	4	3.2	0	1	35	Treated bednet	1	2	1	4	33.94	0	0	125347	ROUTINE	0	184	0	0	0	0
9	1	6	3.2	1	1	18	Untreated bednet	0	0	1	4	25.7	0	0	97513	ROUTINE	0	188	0	0	0	0
10	1	6	NA	0	1	35	NA	0	2	NA	4	10.52	1	64	29384	ROUTINE	0	46	0	0	0	0
5	0	8	3.6	1	1	32	No bednet	1	2	0	4	25.81	0	0	94266	ROUTINE	0	189	0	0	0	0
7	0	6	3.1	1	1	25	Untreated bednet	1	2	1	4	26.35	0	0	64407	ROUTINE	0	184	0	0	0	0
11	1	6	3	0	1	28	Treated bednet	1	2	1	4	27.58	0	0	19477	ROUTINE	0	184	0	0	0	0
12	1	6	3.2	0	1	28	No bednet	1	2	1	4	24.81	0	0	71300	ROUTINE	0	184	0	0	0	0
14	1	6	3.18	0	1	24	Treated bednet	1	2	1	4	26.55	0	0	96936	ROUTINE	0	184	1	0	0	0
4	0	8	3.4	0	1	23	Untreated bednet	0	2	1	4	28.6	0	0	62584	ROUTINE	0	188	0	0	0	0
19	1	4	2.6	1	1	32	Treated bednet	0	1	1	4	32.33	0	0	39519	ROUTINE	0	185	0	0	0	0
17	1	6	2.8	0	1	30	No bednet	0	2	1	4	29.42	1	12	67582	ROUTINE	0	128	0	0	1	0
1	1	10	2.44	0	1	23	No bednet	1	2	1	4	26.43	1	11	14358	ROUTINE	0	188	0	0	0	0
2	0	10	3.6	0	1	24	Untreated bednet	1	1	0	4	28.52	0	0	86091	ROUTINE	0	190	0	0	0	0
3	1	10	3.2	0	1	27	Treated bednet	1	2	1	4	11.97	0	0	94565	ROUTINE	0	52	0	0	0	0
6	1	8	2.58	1	1	30	No bednet	1	2	1	4	30.47	0	0	150247	ROUTINE	0	180	0	0	0	0
8	1	8	3.4	1	1	20	No bednet	1	2	0	4	25.67	0	0	99381	ROUTINE	0	188	0	0	0	0
15	1	6	3.22	0	1	23	Untreated bednet	0	1	1	4	24.29	0	0	14623	ROUTINE	0	185	0	0	0	0
18	0	6	3.2	0	1	35	Treated bednet	1	2	1	4	33.94	0	0	125347	ROUTINE	0	184	0	0	0	0
20	0	4	2.3	0	0	27	No bednet	1	2	1	4	23.9	0	0	26404	ROUTINE	0	180	0	0	0	0
25	0	2	3.6	0	0	28	No bednet	1	2	0	4	23.94	1	0	121086	ROUTINE	0	176	0	0	0	0
26	0	2	3.3	0	0	26	Treated bednet	1	2	1	4	24.27	0	0	10141	ROUTINE	0	176	0	0	0	0
9	1	8	3.2	1	1	18	Untreated bednet	0	0	1	4	25.7	0	0	97513	ROUTINE	0	188	0	0	0	0
10	1	8	NA	0	1	35	NA	0	2	NA	4	10.52	1	64	29384	ROUTINE	0	46	0	0	0	0
27	0	2	3	0	0	25	No bednet	0	2	1	4	22.9	1	26	31360	ROUTINE	0	176	0	0	0	0
5	0	10	3.6	1	1	32	No bednet	1	2	0	4	25.81	0	0	94266	ROUTINE	0	189	0	0	0	0
7	0	8	3.1	1	1	25	Untreated bednet	1	2	1	4	26.35	0	0	64407	ROUTINE	0	184	0	0	0	0
11	1	8	3	0	1	28	Treated bednet	1	2	1	4	27.58	0	0	19477	ROUTINE	0	184	0	0	0	0
12	1	8	3.2	0	1	28	No bednet	1	2	1	4	24.81	0	0	71300	ROUTINE	0	184	0	0	0	0
14	1	8	3.18	0	1	24	Treated bednet	1	2	1	4	26.55	0	0	96936	ROUTINE	0	184	0	0	0	0
22	1	4	3	0	0	22	No bednet	1	1	0	4	4.9	0	0	91809	ROUTINE	0	21	0	0	0	0
23	0	4	3.66	0	0	30	Treated bednet	1	2	1	4	25.68	0	0	126944	ROUTINE	0	180	0	0	0	0
4	0	10	3.4	0	1	23	Untreated bednet	0	2	1	4	28.6	0	0	62584	ROUTINE	0	188	0	0	0	0
19	1	6	2.6	1	1	32	Treated bednet	0	1	1	4	32.33	0	0	39519	ROUTINE	0	185	0	0	0	0
21	0	4	3.4	0	0	23	No bednet	0	2	1	4	31.33	0	0	52026	ROUTINE	0	180	0	0	0	0
3	1	12	3.2	0	1	27	Treated bednet	1	2	1	4	11.97	0	0	94565	WV	0	52	1	0	0	0
17	1	8	2.8	0	1	30	No bednet	0	2	1	4	29.42	1	12	67582	ROUTINE	0	128	0	0	1	0
2	0	12	3.6	0	1	24	Untreated bednet	1	1	0	4	28.52	0	0	86091	ROUTINE	0	190	0	0	0	0
6	1	10	2.58	1	1	30	No bednet	1	2	1	4	30.47	0	0	150247	ROUTINE	1	180	1	0	0	1
8	1	10	3.4	1	1	20	No bednet	1	2	0	4	25.67	0	0	99381	ROUTINE	0	188	0	0	0	0
15	1	8	3.22	0	1	23	Untreated bednet	0	1	1	4	24.29	0	0	14623	ROUTINE	0	185	0	0	0	0
18	0	8	3.2	0	1	35	Treated bednet	1	2	1	4	33.94	0	0	125347	ROUTINE	0	184	0	0	0	0
20	0	6	2.3	0	0	27	No bednet	1	2	1	4	23.9	0	0	26404	ROUTINE	0	180	0	0	0	0
25	0	4	3.6	0	0	28	No bednet	1	2	0	4	23.94	1	0	121086	ROUTINE	0	176	0	0	0	0
26	0	4	3.3	0	0	26	Treated bednet	1	2	1	4	24.27	0	0	10141	ROUTINE	0	176	0	0	0	0
9	1	10	3.2	1	1	18	Untreated bednet	0	0	1	4	25.7	0	0	97513	NA	0	188	0	0	0	0
28	1	3	2.7	1	0	21	Treated bednet	0	1	1	4	25.87	1	6	54070	ROUTINE	0	180	0	0	0	0
10	1	10	NA	0	1	35	NA	0	2	NA	4	10.52	1	64	29384	ROUTINE	0	46	0	0	0	0
27	0	4	3	0	0	25	No bednet	0	2	1	4	22.9	1	26	31360	ROUTINE	0	176	0	0	0	0
7	0	10	3.1	1	1	25	Untreated bednet	1	2	1	4	26.35	0	0	64407	ROUTINE	0	184	0	0	0	0
11	1	10	3	0	1	28	Treated bednet	1	2	1	4	27.58	0	0	19477	ROUTINE	0	184	0	0	0	0
12	1	10	3.2	0	1	28	No bednet	1	2	1	4	24.81	0	0	71300	ROUTINE	0	184	0	0	0	0
14	1	10	3.18	0	1	24	Treated bednet	1	2	1	4	26.55	0	0	96936	ROUTINE	0	184	0	0	0	0
19	1	8	2.6	1	1	32	Treated bednet	0	1	1	4	32.33	0	0	39519	ROUTINE	0	185	0	0	0	0
21	0	6	3.4	0	0	23	No bednet	0	2	1	4	31.33	0	0	52026	ROUTINE	0	180	0	0	0	0
22	1	6	3	0	0	22	No bednet	1	1	0	4	4.9	0	0	91809	ROUTINE	0	21	0	0	0	0
23	0	6	3.66	0	0	30	Treated bednet	1	2	1	4	25.68	0	0	126944	ROUTINE	0	180	0	0	0	0
17	1	10	2.8	0	1	30	No bednet	0	2	1	4	29.42	1	12	67582	ROUTINE	0	128	0	0	0	0
1	1	14	2.44	0	1	23	No bednet	1	2	1	4	26.43	1	11	14358	ROUTINE	0	188	0	0	0	0
2	0	14	3.6	0	1	24	Untreated bednet	1	1	0	4	28.52	0	0	86091	ROUTINE	0	190	0	0	0	0
3	1	14	3.2	0	1	27	Treated bednet	1	2	1	4	11.97	0	0	94565	ROUTINE	0	52	0	0	0	0
9	1	12	3.2	1	1	18	Untreated bednet	0	0	1	4	25.7	0	0	97513	ROUTINE	0	188	0	0	0	0
15	1	10	3.22	0	1	23	Untreated bednet	0	1	1	4	24.29	0	0	14623	ROUTINE	0	185	0	0	0	0
18	0	10	3.2	0	1	35	Treated bednet	1	2	1	4	33.94	0	0	125347	ROUTINE	0	184	1	0	0	0
20	0	8	2.3	0	0	27	No bednet	1	2	1	4	23.9	0	0	26404	ROUTINE	0	180	1	0	0	0
24	1	7	2.9	0	0	25	Untreated bednet	1	0	1	4	24.97	1	1	150794	ROUTINE	0	172	0	0	0	0
25	0	6	3.6	0	0	28	No bednet	1	2	0	4	23.94	1	0	121086	ROUTINE	0	176	0	0	0	0
26	0	6	3.3	0	0	26	Treated bednet	1	2	1	4	24.27	0	0	10141	ROUTINE	0	176	0	0	0	0
28	1	4	2.7	1	0	21	Treated bednet	0	1	1	4	25.87	1	6	54070	ROUTINE	0	180	0	0	0	0
29	1	4	2.4	0	0	18	Treated bednet	0	0	0	4	23.87	0	0	9799	ROUTINE	0	144	0	0	0	0
8	1	12	3.4	1	1	20	No bednet	1	2	0	4	25.67	0	0	99381	ROUTINE	0	188	0	0	0	0
10	1	12	NA	0	1	35	NA	0	2	NA	4	10.52	1	64	29384	ROUTINE	0	46	0	0	0	0
27	0	6	3	0	0	25	No bednet	0	2	1	4	22.9	1	26	31360	ROUTINE	0	176	0	0	0	0
5	0	14	3.6	1	1	32	No bednet	1	2	0	4	25.81	0	0	94266	ROUTINE	0	189	1	0	0	0
7	0	12	3.1	1	1	25	Untreated bednet	1	2	1	4	26.35	0	0	64407	ROUTINE	0	184	0	0	0	0
11	1	12	3	0	1	28	Treated bednet	1	2	1	4	27.58	0	0	19477	ROUTINE	0	184	0	0	0	0
12	1	12	3.2	0	1	28	No bednet	1	2	1	4	24.81	0	0	71300	ROUTINE	0	184	0	1	0	0
13	1	12	3.1	0	1	25	Treated bednet	1	1	0	4	23.8	0	0	110052	ROUTINE	0	144	0	0	0	0
22	1	8	3	0	0	22	No bednet	1	1	0	4	4.9	0	0	91809	ROUTINE	0	21	0	0	0	0
23	0	8	3.66	0	0	30	Treated bednet	1	2	1	4	25.68	0	0	126944	ROUTINE	0	180	0	0	0	0
4	0	14	3.4	0	1	23	Untreated bednet	0	2	1	4	28.6	0	0	62584	ROUTINE	0	188	0	1	0	0
19	1	10	2.6	1	1	32	Treated bednet	0	1	1	4	32.33	0	0	39519	ROUTINE	0	185	0	0	0	0
21	0	8	3.4	0	0	23	No bednet	0	2	1	4	31.33	0	0	52026	ROUTINE	0	180	0	0	0	0
30	0	4	3	1	0	23	Untreated bednet	0	1	1	4	22.87	0	0	112121	ROUTINE	0	177	0	0	0	0
6	1	14	2.58	1	1	30	No bednet	1	2	1	4	30.47	0	0	150247	ROUTINE	0	180	0	0	0	0
17	1	12	2.8	0	1	30	No bednet	0	2	1	4	29.42	1	12	67582	ROUTINE	0	128	0	0	0	0
1	1	16	2.44	0	1	23	No bednet	1	2	1	4	26.43	1	11	14358	ROUTINE	0	188	0	0	0	0
2	0	16	3.6	0	1	24	Untreated bednet	1	1	0	4	28.52	0	0	86091	ROUTINE	1	190	0	0	0	0
3	1	16	3.2	0	1	27	Treated bednet	1	2	1	4	11.97	0	0	94565	ROUTINE	0	52	0	1	0	0
8	1	14	3.4	1	1	20	No bednet	1	2	0	4	25.67	0	0	99381	ROUTINE	0	188	0	1	0	0
15	1	12	3.22	0	1	23	Untreated bednet	0	1	1	4	24.29	0	0	14623	ROUTINE	0	185	0	0	0	0
18	0	12	3.2	0	1	35	Treated bednet	1	2	1	4	33.94	0	0	125347	ROUTINE	0	184	0	0	0	0
20	0	10	2.3	0	0	27	No bednet	1	2	1	4	23.9	0	0	26404	ROUTINE	0	180	0	0	0	0
24	1	9	2.9	0	0	25	Untreated bednet	1	0	1	4	24.97	1	1	150794	ROUTINE	0	172	0	0	0	0
25	0	8	3.6	0	0	28	No bednet	1	2	0	4	23.94	1	0	121086	ROUTINE	0	176	0	0	0	0
9	1	14	3.2	1	1	18	Untreated bednet	0	0	1	4	25.7	0	0	97513	ROUTINE	0	188	0	1	0	0
28	1	7	2.7	1	0	21	Treated bednet	0	1	1	4	25.87	1	6	54070	ROUTINE	0	180	0	0	0	0
29	1	6	2.4	0	0	18	Treated bednet	0	0	0	4	23.87	0	0	9799	ROUTINE	0	144	0	0	0	0
10	1	14	NA	0	1	35	NA	0	2	NA	4	10.52	1	64	29384	ROUTINE	0	46	0	0	0	0
27	0	8	3	0	0	25	No bednet	0	2	1	4	22.9	1	26	31360	ROUTINE	0	176	0	0	0	0
5	0	16	3.6	1	1	32	No bednet	1	2	0	4	25.81	0	0	94266	ROUTINE	0	189	0	0	0	0
7	0	14	3.1	1	1	25	Untreated bednet	1	2	1	4	26.35	0	0	64407	ROUTINE	0	184	0	0	0	0
11	1	14	3	0	1	28	Treated bednet	1	2	1	4	27.58	0	0	19477	ROUTINE	0	184	0	0	0	0
12	1	14	3.2	0	1	28	No bednet	1	2	1	4	24.81	0	0	71300	ROUTINE	1	184	1	0	0	0
13	1	14	3.1	0	1	25	Treated bednet	1	1	0	4	23.8	0	0	110052	ROUTINE	0	144	0	0	0	0
14	1	14	3.18	0	1	24	Treated bednet	1	2	1	4	26.55	0	0	96936	ROUTINE	0	184	0	0	0	0
22	1	10	3	0	0	22	No bednet	1	1	0	4	4.9	0	0	91809	ROUTINE	0	21	0	0	0	0
23	0	10	3.66	0	0	30	Treated bednet	1	2	1	4	25.68	0	0	126944	ROUTINE	0	180	0	0	0	0
31	0	4	3.2	0	0	20	Treated bednet	0	0	1	4	26.29	0	0	123308	ROUTINE	0	176	0	0	0	0
4	0	16	3.4	0	1	23	Untreated bednet	0	2	1	4	28.6	0	0	62584	ROUTINE	0	188	0	0	0	0
19	1	12	2.6	1	1	32	Treated bednet	0	1	1	4	32.33	0	0	39519	ROUTINE	0	185	0	0	0	0
21	0	10	3.4	0	0	23	No bednet	0	2	1	4	31.33	0	0	52026	ROUTINE	0	180	0	1	0	0
30	0	6	3	1	0	23	Untreated bednet	0	1	1	4	22.87	0	0	112121	ROUTINE	0	177	0	0	0	0
6	1	16	2.58	1	1	30	No bednet	1	2	1	4	30.47	0	0	150247	ROUTINE	0	180	0	0	0	0
17	1	14	2.8	0	1	30	No bednet	0	2	1	4	29.42	1	12	67582	ROUTINE	0	128	0	0	0	0
1	1	18	2.44	0	1	23	No bednet	1	2	1	4	26.43	1	11	14358	NA	1	188	0	0	0	0
2	0	18	3.6	0	1	24	Untreated bednet	1	1	0	4	28.52	0	0	86091	ROUTINE	1	190	0	0	0	0
3	1	18	3.2	0	1	27	Treated bednet	1	2	1	4	11.97	0	0	94565	ROUTINE	0	52	0	0	0	0
8	1	16	3.4	1	1	20	No bednet	1	2	0	4	25.67	0	0	99381	ROUTINE	0	188	0	0	0	0
15	1	14	3.22	0	1	23	Untreated bednet	0	1	1	4	24.29	0	0	14623	ROUTINE	0	185	0	0	0	0
16	1	14	2.38	0	1	27	Untreated bednet	1	0	NA	4	21.23	0	0	65981	ROUTINE	0	92	0	0	0	0
18	0	14	3.2	0	1	35	Treated bednet	1	2	1	4	33.94	0	0	125347	ROUTINE	0	184	0	0	0	0
20	0	12	2.3	0	0	27	No bednet	1	2	1	4	23.9	0	0	26404	ROUTINE	0	180	0	0	0	0
24	1	11	2.9	0	0	25	Untreated bednet	1	0	1	4	24.97	1	1	150794	ROUTINE	0	172	0	0	0	0
25	0	10	3.6	0	0	28	No bednet	1	2	0	4	23.94	1	0	121086	ROUTINE	0	176	0	0	0	0
26	0	10	3.3	0	0	26	Treated bednet	1	2	1	4	24.27	0	0	10141	ROUTINE	0	176	0	0	0	0
32	1	4	3	1	0	25	Treated bednet	1	2	NA	4	29.63	0	0	70368	ROUTINE	0	176	0	0	0	0
9	1	16	3.2	1	1	18	Untreated bednet	0	0	1	4	25.7	0	0	97513	ROUTINE	0	188	0	0	0	0
28	1	9	2.7	1	0	21	Treated bednet	0	1	1	4	25.87	1	6	54070	ROUTINE	0	180	1	0	0	0
29	1	8	2.4	0	0	18	Treated bednet	0	0	0	4	23.87	0	0	9799	ROUTINE	0	144	0	0	0	0
10	1	16	NA	0	1	35	NA	0	2	NA	4	10.52	1	64	29384	ROUTINE	0	46	0	0	0	0
27	0	10	3	0	0	25	No bednet	0	2	1	4	22.9	1	26	31360	ROUTINE	0	176	0	0	0	0
34	0	2	3.2	1	0	22	Untreated bednet	0	0	1	4	22.03	1	610	64324	ROUTINE	0	172	0	0	0	0
4	0	18	3.4	0	1	23	Untreated bednet	0	2	1	4	28.6	0	0	62584	ROUTINE	1	188	0	0	0	0
5	0	18	3.6	1	1	32	No bednet	1	2	0	4	25.81	0	0	94266	ROUTINE	0	189	0	0	0	0
7	0	16	3.1	1	1	25	Untreated bednet	1	2	1	4	26.35	0	0	64407	ROUTINE	0	184	0	0	0	0
11	1	16	3	0	1	28	Treated bednet	1	2	1	4	27.58	0	0	19477	ROUTINE	0	184	0	0	0	0
12	1	16	3.2	0	1	28	No bednet	1	2	1	4	24.81	0	0	71300	ROUTINE	0	184	0	0	0	0
13	1	16	3.1	0	1	25	Treated bednet	1	1	0	4	23.8	0	0	110052	ROUTINE	0	144	0	1	0	0
14	1	16	3.18	0	1	24	Treated bednet	1	2	1	4	26.55	0	0	96936	ROUTINE	0	184	1	0	0	0
22	1	12	3	0	0	22	No bednet	1	1	0	4	4.9	0	0	91809	ROUTINE	0	21	0	0	0	0
23	0	12	3.66	0	0	30	Treated bednet	1	2	1	4	25.68	0	0	126944	ROUTINE	0	180	0	0	0	0
19	1	14	2.6	1	1	32	Treated bednet	0	1	1	4	32.33	0	0	39519	ROUTINE	0	185	0	0	0	0
21	0	12	3.4	0	0	23	No bednet	0	2	1	4	31.33	0	0	52026	ROUTINE	0	180	0	0	0	0
31	0	6	3.2	0	0	20	Treated bednet	0	0	1	4	26.29	0	0	123308	ROUTINE	0	176	0	0	0	0
30	0	8	3	1	0	23	Untreated bednet	0	1	1	4	22.87	0	0	112121	ROUTINE	0	177	0	0	0	0
33	1	4	NA	1	0	20	No bednet	0	0	NA	4	24.71	0	0	81227	ROUTINE	0	172	0	0	0	0
17	1	16	2.8	0	1	30	No bednet	0	2	1	4	29.42	1	12	67582	ROUTINE	0	128	0	0	0	0
1	1	20	2.44	0	1	23	No bednet	1	2	1	4	26.43	1	11	14358	ROUTINE	0	188	0	1	0	0
3	1	20	3.2	0	1	27	Treated bednet	1	2	1	4	11.97	0	0	94565	ROUTINE	0	52	0	0	0	0
8	1	18	3.4	1	1	20	No bednet	1	2	0	4	25.67	0	0	99381	ROUTINE	0	188	0	0	0	0
15	1	16	3.22	0	1	23	Untreated bednet	0	1	1	4	24.29	0	0	14623	ROUTINE	0	185	0	0	0	0
16	1	16	2.38	0	1	27	Untreated bednet	1	0	NA	4	21.23	0	0	65981	ROUTINE	0	92	0	0	0	0
18	0	16	3.2	0	1	35	Treated bednet	1	2	1	4	33.94	0	0	125347	ROUTINE	0	184	0	0	0	0
20	0	14	2.3	0	0	27	No bednet	1	2	1	4	23.9	0	0	26404	ROUTINE	0	180	0	0	0	0
24	1	13	2.9	0	0	25	Untreated bednet	1	0	1	4	24.97	1	1	150794	ROUTINE	0	172	0	0	0	0
25	0	12	3.6	0	0	28	No bednet	1	2	0	4	23.94	1	0	121086	ROUTINE	0	176	0	0	0	0
26	0	12	3.3	0	0	26	Treated bednet	1	2	1	4	24.27	0	0	10141	ROUTINE	0	176	0	0	0	0
32	1	6	3	1	0	25	Treated bednet	1	2	NA	4	29.63	0	0	70368	ROUTINE	0	176	0	0	0	0
9	1	18	3.2	1	1	18	Untreated bednet	0	0	1	4	25.7	0	0	97513	ROUTINE	0	188	0	1	0	0
28	1	11	2.7	1	0	21	Treated bednet	0	1	1	4	25.87	1	6	54070	ROUTINE	0	180	0	0	0	0
29	1	10	2.4	0	0	18	Treated bednet	0	0	0	4	23.87	0	0	9799	ROUTINE	0	144	0	0	0	0
10	1	18	NA	0	1	35	NA	0	2	NA	4	10.52	1	64	29384	ROUTINE	0	46	0	0	0	0
27	0	12	3	0	0	25	No bednet	0	2	1	4	22.9	1	26	31360	ROUTINE	0	176	0	0	0	0
34	0	4	3.2	1	0	22	Untreated bednet	0	0	1	4	22.03	1	610	64324	ROUTINE	0	172	0	1	0	0
5	0	20	3.6	1	1	32	No bednet	1	2	0	4	25.81	0	0	94266	ROUTINE	0	189	0	0	0	0
7	0	18	3.1	1	1	25	Untreated bednet	1	2	1	4	26.35	0	0	64407	ROUTINE	0	184	0	0	0	0
11	1	18	3	0	1	28	Treated bednet	1	2	1	4	27.58	0	0	19477	ROUTINE	0	184	0	0	0	0
12	1	18	3.2	0	1	28	No bednet	1	2	1	4	24.81	0	0	71300	ROUTINE	0	184	0	0	0	0
13	1	18	3.1	0	1	25	Treated bednet	1	1	0	4	23.8	0	0	110052	ROUTINE	0	144	1	0	0	0
14	1	18	3.18	0	1	24	Treated bednet	1	2	1	4	26.55	0	0	96936	ROUTINE	0	184	0	0	0	0
22	1	14	3	0	0	22	No bednet	1	1	0	4	4.9	0	0	91809	ROUTINE	0	21	0	0	0	0
23	0	14	3.66	0	0	30	Treated bednet	1	2	1	4	25.68	0	0	126944	ROUTINE	0	180	0	0	0	0
4	0	20	3.4	0	1	23	Untreated bednet	0	2	1	4	28.6	0	0	62584	ROUTINE	0	188	0	0	0	0
19	1	16	2.6	1	1	32	Treated bednet	0	1	1	4	32.33	0	0	39519	ROUTINE	0	185	0	0	0	0
21	0	14	3.4	0	0	23	No bednet	0	2	1	4	31.33	0	0	52026	ROUTINE	0	180	0	0	0	0
31	0	8	3.2	0	0	20	Treated bednet	0	0	1	4	26.29	0	0	123308	ROUTINE	0	176	0	1	0	0
30	0	10	3	1	0	23	Untreated bednet	0	1	1	4	22.87	0	0	112121	ROUTINE	0	177	0	0	0	0
33	1	6	NA	1	0	20	No bednet	0	0	NA	4	24.71	0	0	81227	ROUTINE	0	172	1	0	0	0
6	1	20	2.58	1	1	30	No bednet	1	2	1	4	30.47	0	0	150247	ROUTINE	0	180	0	0	0	0
17	1	18	2.8	0	1	30	No bednet	0	2	1	4	29.42	1	12	67582	ROUTINE	0	128	0	0	0	0
1	1	22	2.44	0	1	23	No bednet	1	2	1	4	26.43	1	11	14358	ROUTINE	0	188	0	0	0	0
2	0	22	3.6	0	1	24	Untreated bednet	1	1	0	4	28.52	0	0	86091	ROUTINE	1	190	0	0	0	0
3	1	22	3.2	0	1	27	Treated bednet	1	2	1	4	11.97	0	0	94565	ROUTINE	0	52	0	1	0	0
8	1	20	3.4	1	1	20	No bednet	1	2	0	4	25.67	0	0	99381	ROUTINE	0	188	0	0	0	0
15	1	18	3.22	0	1	23	Untreated bednet	0	1	1	4	24.29	0	0	14623	ROUTINE	0	185	0	0	0	0
16	1	18	2.38	0	1	27	Untreated bednet	1	0	NA	4	21.23	0	0	65981	ROUTINE	0	92	0	0	0	0
18	0	18	3.2	0	1	35	Treated bednet	1	2	1	4	33.94	0	0	125347	ROUTINE	0	184	0	0	0	0
20	0	16	2.3	0	0	27	No bednet	1	2	1	4	23.9	0	0	26404	ROUTINE	0	180	0	0	0	0
24	1	15	2.9	0	0	25	Untreated bednet	1	0	1	4	24.97	1	1	150794	ROUTINE	0	172	0	0	0	0
25	0	14	3.6	0	0	28	No bednet	1	2	0	4	23.94	1	0	121086	ROUTINE	0	176	0	0	0	0
26	0	14	3.3	0	0	26	Treated bednet	1	2	1	4	24.27	0	0	10141	ROUTINE	0	176	0	0	0	0
32	1	8	3	1	0	25	Treated bednet	1	2	NA	4	29.63	0	0	70368	ROUTINE	0	176	0	0	0	0
9	1	20	3.2	1	1	18	Untreated bednet	0	0	1	4	25.7	0	0	97513	ROUTINE	0	188	0	0	0	0
28	1	13	2.7	1	0	21	Treated bednet	0	1	1	4	25.87	1	6	54070	ROUTINE	0	180	0	0	0	0
29	1	12	2.4	0	0	18	Treated bednet	0	0	0	4	23.87	0	0	9799	ROUTINE	0	144	0	0	0	0
10	1	20	NA	0	1	35	NA	0	2	NA	4	10.52	1	64	29384	ROUTINE	0	46	0	0	0	0
13	1	19	3.1	0	1	25	Treated bednet	1	1	0	4	23.8	0	0	110052	ROUTINE	0	144	0	0	0	0
27	0	14	3	0	0	25	No bednet	0	2	1	4	22.9	1	26	31360	ROUTINE	0	176	1	0	0	0
34	0	6	3.2	1	0	22	Untreated bednet	0	0	1	4	22.03	1	610	64324	ROUTINE	0	172	0	0	0	0
35	0	2	3.1	1	0	25	Treated bednet	0	1	1	4	28.57	0	0	27936	ROUTINE	0	168	0	0	0	0
1	1	23	2.44	0	1	23	No bednet	1	2	1	4	26.43	1	11	14358	NA	1	188	0	0	0	0
5	0	22	3.6	1	1	32	No bednet	1	2	0	4	25.81	0	0	94266	ROUTINE	1	189	0	0	0	0
7	0	20	3.1	1	1	25	Untreated bednet	1	2	1	4	26.35	0	0	64407	ROUTINE	0	184	0	0	0	0
11	1	20	3	0	1	28	Treated bednet	1	2	1	4	27.58	0	0	19477	ROUTINE	0	184	1	0	0	0
12	1	20	3.2	0	1	28	No bednet	1	2	1	4	24.81	0	0	71300	ROUTINE	0	184	0	0	0	0
14	1	20	3.18	0	1	24	Treated bednet	1	2	1	4	26.55	0	0	96936	ROUTINE	0	184	0	0	0	0
22	1	16	3	0	0	22	No bednet	1	1	0	4	4.9	0	0	91809	ROUTINE	0	21	0	0	0	0
23	0	16	3.66	0	0	30	Treated bednet	1	2	1	4	25.68	0	0	126944	ROUTINE	0	180	0	0	0	0
4	0	22	3.4	0	1	23	Untreated bednet	0	2	1	4	28.6	0	0	62584	ROUTINE	1	188	1	0	0	0
19	1	18	2.6	1	1	32	Treated bednet	0	1	1	4	32.33	0	0	39519	ROUTINE	0	185	0	0	0	0
21	0	16	3.4	0	0	23	No bednet	0	2	1	4	31.33	0	0	52026	ROUTINE	0	180	0	0	0	0
31	0	10	3.2	0	0	20	Treated bednet	0	0	1	4	26.29	0	0	123308	ROUTINE	0	176	0	0	0	0
30	0	12	3	1	0	23	Untreated bednet	0	1	1	4	22.87	0	0	112121	ROUTINE	0	177	0	0	0	0
33	1	8	NA	1	0	20	No bednet	0	0	NA	4	24.71	0	0	81227	ROUTINE	0	172	0	0	0	0
6	1	22	2.58	1	1	30	No bednet	1	2	1	4	30.47	0	0	150247	ROUTINE	1	180	0	0	0	0
17	1	20	2.8	0	1	30	No bednet	0	2	1	4	29.42	1	12	67582	ROUTINE	0	128	0	0	0	0
1	1	24	2.44	0	1	23	No bednet	1	2	1	4	26.43	1	11	14358	ROUTINE	0	188	0	0	0	0
2	0	24	3.6	0	1	24	Untreated bednet	1	1	0	4	28.52	0	0	86091	ROUTINE	1	190	0	1	0	0
3	1	24	3.2	0	1	27	Treated bednet	1	2	1	4	11.97	0	0	94565	ROUTINE	0	52	0	0	0	0
8	1	22	3.4	1	1	20	No bednet	1	2	0	4	25.67	0	0	99381	ROUTINE	0	188	0	0	0	0
15	1	20	3.22	0	1	23	Untreated bednet	0	1	1	4	24.29	0	0	14623	ROUTINE	0	185	0	0	0	0
16	1	20	2.38	0	1	27	Untreated bednet	1	0	NA	4	21.23	0	0	65981	ROUTINE	0	92	0	0	0	0
18	0	20	3.2	0	1	35	Treated bednet	1	2	1	4	33.94	0	0	125347	ROUTINE	0	184	0	0	0	0
20	0	18	2.3	0	0	27	No bednet	1	2	1	4	23.9	0	0	26404	ROUTINE	0	180	0	0	0	0
24	1	17	2.9	0	0	25	Untreated bednet	1	0	1	4	24.97	1	1	150794	ROUTINE	0	172	0	0	0	0
25	0	16	3.6	0	0	28	No bednet	1	2	0	4	23.94	1	0	121086	ROUTINE	0	176	0	0	0	0
26	0	16	3.3	0	0	26	Treated bednet	1	2	1	4	24.27	0	0	10141	ROUTINE	0	176	0	0	0	0
32	1	10	3	1	0	25	Treated bednet	1	2	NA	4	29.63	0	0	70368	ROUTINE	0	176	0	0	0	0
9	1	22	3.2	1	1	18	Untreated bednet	0	0	1	4	25.7	0	0	97513	ROUTINE	0	188	0	0	0	0
28	1	15	2.7	1	0	21	Treated bednet	0	1	1	4	25.87	1	6	54070	ROUTINE	0	180	0	0	0	0
29	1	14	2.4	0	0	18	Treated bednet	0	0	0	4	23.87	0	0	9799	ROUTINE	0	144	0	0	0	0
10	1	22	NA	0	1	35	NA	0	2	NA	4	10.52	1	64	29384	ROUTINE	0	46	0	0	0	0
27	0	16	3	0	0	25	No bednet	0	2	1	4	22.9	1	26	31360	ROUTINE	0	176	0	0	0	0
34	0	8	3.2	1	0	22	Untreated bednet	0	0	1	4	22.03	1	610	64324	ROUTINE	0	172	0	0	0	0
35	0	4	3.1	1	0	25	Treated bednet	0	1	1	4	28.57	0	0	27936	ROUTINE	0	168	0	1	0	0
5	0	24	3.6	1	1	32	No bednet	1	2	0	4	25.81	0	0	94266	ROUTINE	1	189	0	1	0	0
6	1	23	2.58	1	1	30	No bednet	1	2	1	4	30.47	0	0	150247	WV	1	180	0	0	0	0
7	0	22	3.1	1	1	25	Untreated bednet	1	2	1	4	26.35	0	0	64407	ROUTINE	0	184	0	0	0	0
11	1	22	3	0	1	28	Treated bednet	1	2	1	4	27.58	0	0	19477	ROUTINE	0	184	0	0	0	0
13	1	22	3.1	0	1	25	Treated bednet	1	1	0	4	23.8	0	0	110052	ROUTINE	0	144	0	0	0	0
14	1	22	3.18	0	1	24	Treated bednet	1	2	1	4	26.55	0	0	96936	ROUTINE	0	184	0	0	0	0
22	1	18	3	0	0	22	No bednet	1	1	0	4	4.9	0	0	91809	ROUTINE	1	21	1	0	0	0
23	0	18	3.66	0	0	30	Treated bednet	1	2	1	4	25.68	0	0	126944	ROUTINE	0	180	0	1	0	0
4	0	24	3.4	0	1	23	Untreated bednet	0	2	1	4	28.6	0	0	62584	ROUTINE	0	188	0	0	0	0
19	1	20	2.6	1	1	32	Treated bednet	0	1	1	4	32.33	0	0	39519	ROUTINE	0	185	0	0	0	0
21	0	18	3.4	0	0	23	No bednet	0	2	1	4	31.33	0	0	52026	ROUTINE	0	180	0	0	0	0
31	0	12	3.2	0	0	20	Treated bednet	0	0	1	4	26.29	0	0	123308	ROUTINE	0	176	0	0	0	0
17	1	21	2.8	0	1	30	No bednet	0	2	1	4	29.42	1	12	67582	ROUTINE	0	128	0	1	0	0
30	0	14	3	1	0	23	Untreated bednet	0	1	1	4	22.87	0	0	112121	ROUTINE	0	177	1	0	0	0
33	1	10	NA	1	0	20	No bednet	0	0	NA	4	24.71	0	0	81227	ROUTINE	0	172	0	0	0	0
7	0	23	3.1	1	1	25	Untreated bednet	1	2	1	4	26.35	0	0	64407	WV	0	184	1	0	0	1
6	1	24	2.58	1	1	30	No bednet	1	2	1	4	30.47	0	0	150247	WV	0	180	1	0	0	1
30	0	14	3	1	0	23	Untreated bednet	0	1	1	4	22.87	0	0	112121	WV	1	177	1	0	0	0
1	1	26	2.44	0	1	23	No bednet	1	2	1	4	26.43	1	11	14358	ROUTINE	1	188	0	0	0	0
2	0	26	3.6	0	1	24	Untreated bednet	1	1	0	4	28.52	0	0	86091	ROUTINE	1	190	0	0	0	1
3	1	26	3.2	0	1	27	Treated bednet	1	2	1	4	11.97	0	0	94565	ROUTINE	0	52	0	0	0	0
8	1	24	3.4	1	1	20	No bednet	1	2	0	4	25.67	0	0	99381	ROUTINE	0	188	0	0	0	0
15	1	22	3.22	0	1	23	Untreated bednet	0	1	1	4	24.29	0	0	14623	ROUTINE	0	185	0	0	0	0
16	1	22	2.38	0	1	27	Untreated bednet	1	0	NA	4	21.23	0	0	65981	ROUTINE	0	92	0	0	0	0
18	0	22	3.2	0	1	35	Treated bednet	1	2	1	4	33.94	0	0	125347	ROUTINE	0	184	0	0	0	0
20	0	20	2.3	0	0	27	No bednet	1	2	1	4	23.9	0	0	26404	ROUTINE	0	180	0	0	0	0
24	1	19	2.9	0	0	25	Untreated bednet	1	0	1	4	24.97	1	1	150794	ROUTINE	0	172	0	0	0	0
25	0	18	3.6	0	0	28	No bednet	1	2	0	4	23.94	1	0	121086	ROUTINE	0	176	0	0	0	0
32	1	12	3	1	0	25	Treated bednet	1	2	NA	4	29.63	0	0	70368	ROUTINE	0	176	0	0	0	0
38	0	3	3.2	1	0	32	No bednet	1	1	NA	4	24.94	0	0	32450	ROUTINE	0	156	0	0	0	0
6	1	25	2.58	1	1	30	No bednet	1	2	1	4	30.47	0	0	150247	NA	0	180	1	0	0	1
9	1	24	3.2	1	1	18	Untreated bednet	0	0	1	4	25.7	0	0	97513	ROUTINE	0	188	0	0	0	0
28	1	17	2.7	1	0	21	Treated bednet	0	1	1	4	25.87	1	6	54070	ROUTINE	0	180	0	1	0	0
29	1	16	2.4	0	0	18	Treated bednet	0	0	0	4	23.87	0	0	9799	ROUTINE	0	144	0	1	0	0
10	1	24	NA	0	1	35	NA	0	2	NA	4	10.52	1	64	29384	ROUTINE	0	46	0	0	0	0
27	0	18	3	0	0	25	No bednet	0	2	1	4	22.9	1	26	31360	ROUTINE	1	176	1	0	0	0
34	0	10	3.2	1	0	22	Untreated bednet	0	0	1	4	22.03	1	610	64324	ROUTINE	0	172	0	0	0	0
35	0	6	3.1	1	0	25	Treated bednet	0	1	1	4	28.57	0	0	27936	ROUTINE	0	168	0	0	0	0
7	0	24	3.1	1	1	25	Untreated bednet	1	2	1	4	26.35	0	0	64407	ROUTINE	0	184	0	0	0	0
11	1	24	3	0	1	28	Treated bednet	1	2	1	4	27.58	0	0	19477	ROUTINE	0	184	0	0	0	0
12	1	24	3.2	0	1	28	No bednet	1	2	1	4	24.81	0	0	71300	ROUTINE	0	184	0	0	0	0
13	1	24	3.1	0	1	25	Treated bednet	1	1	0	4	23.8	0	0	110052	ROUTINE	0	144	0	1	0	0
14	1	24	3.18	0	1	24	Treated bednet	1	2	1	4	26.55	0	0	96936	ROUTINE	0	184	0	0	0	0
22	1	20	3	0	0	22	No bednet	1	1	0	4	4.9	0	0	91809	ROUTINE	0	21	0	0	0	0
23	0	20	3.66	0	0	30	Treated bednet	1	2	1	4	25.68	0	0	126944	ROUTINE	0	180	0	0	0	0
36	0	4	2	1	0	22	No bednet	1	0	1	4	21.1	1	17202	20329	ROUTINE	0	162	0	0	0	0
4	0	26	3.4	0	1	23	Untreated bednet	0	2	1	4	28.6	0	0	62584	ROUTINE	1	188	1	0	0	1
19	1	22	2.6	1	1	32	Treated bednet	0	1	1	4	32.33	0	0	39519	ROUTINE	0	185	0	0	0	0
21	0	20	3.4	0	0	23	No bednet	0	2	1	4	31.33	0	0	52026	ROUTINE	0	180	0	1	0	0
31	0	14	3.2	0	0	20	Treated bednet	0	0	1	4	26.29	0	0	123308	ROUTINE	0	176	0	1	0	0
30	0	16	3	1	0	23	Untreated bednet	0	1	1	4	22.87	0	0	112121	ROUTINE	0	177	0	1	0	0
33	1	12	NA	1	0	20	No bednet	0	0	NA	4	24.71	0	0	81227	ROUTINE	0	172	0	1	0	0
2	0	28	3.6	0	1	24	Untreated bednet	1	1	0	4	28.52	0	0	86091	WV	0	190	0	1	0	0
17	1	24	2.8	0	1	30	No bednet	0	2	1	4	29.42	1	12	67582	ROUTINE	1	128	1	0	0	0
1	1	28	2.44	0	1	23	No bednet	1	2	1	4	26.43	1	11	14358	ROUTINE	1	188	0	1	0	0
3	1	28	3.2	0	1	27	Treated bednet	1	2	1	4	11.97	0	0	94565	ROUTINE	0	52	0	1	0	1
6	1	26	2.58	1	1	30	No bednet	1	2	1	4	30.47	0	0	150247	ROUTINE	0	180	0	0	0	0
8	1	26	3.4	1	1	20	No bednet	1	2	0	4	25.67	0	0	99381	ROUTINE	0	188	0	0	0	0
15	1	24	3.22	0	1	23	Untreated bednet	0	1	1	4	24.29	0	0	14623	ROUTINE	0	185	0	1	0	0
16	1	24	2.38	0	1	27	Untreated bednet	1	0	NA	4	21.23	0	0	65981	ROUTINE	0	92	0	0	0	0
18	0	24	3.2	0	1	35	Treated bednet	1	2	1	4	33.94	0	0	125347	ROUTINE	0	184	0	0	0	0
20	0	22	2.3	0	0	27	No bednet	1	2	1	4	23.9	0	0	26404	ROUTINE	0	180	0	0	0	0
24	1	21	2.9	0	0	25	Untreated bednet	1	0	1	4	24.97	1	1	150794	ROUTINE	0	172	0	0	0	0
25	0	20	3.6	0	0	28	No bednet	1	2	0	4	23.94	1	0	121086	ROUTINE	0	176	0	0	0	0
32	1	14	3	1	0	25	Treated bednet	1	2	NA	4	29.63	0	0	70368	ROUTINE	0	176	0	0	0	0
38	0	5	3.2	1	0	32	No bednet	1	1	NA	4	24.94	0	0	32450	ROUTINE	0	156	0	0	0	0
9	1	26	3.2	1	1	18	Untreated bednet	0	0	1	4	25.7	0	0	97513	ROUTINE	0	188	0	0	0	0
22	1	21	3	0	0	22	No bednet	1	1	0	4	4.9	0	0	91809	WV	1	21	1	0	0	0
28	1	19	2.7	1	0	21	Treated bednet	0	1	1	4	25.87	1	6	54070	ROUTINE	0	180	0	0	0	0
29	1	18	2.4	0	0	18	Treated bednet	0	0	0	4	23.87	0	0	9799	ROUTINE	0	144	0	0	0	0
10	1	26	NA	0	1	35	NA	0	2	NA	4	10.52	1	64	29384	ROUTINE	0	46	0	0	0	0
22	1	21	3	0	0	22	No bednet	1	1	0	4	4.9	0	0	91809	NA	0	21	0	0	0	1
34	0	12	3.2	1	0	22	Untreated bednet	0	0	1	4	22.03	1	610	64324	ROUTINE	0	172	1	0	0	0
35	0	8	3.1	1	0	25	Treated bednet	0	1	1	4	28.57	0	0	27936	ROUTINE	0	168	0	1	0	0
5	0	28	3.6	1	1	32	No bednet	1	2	0	4	25.81	0	0	94266	ROUTINE	0	189	0	0	0	0
7	0	26	3.1	1	1	25	Untreated bednet	1	2	1	4	26.35	0	0	64407	ROUTINE	0	184	0	0	0	0
11	1	26	3	0	1	28	Treated bednet	1	2	1	4	27.58	0	0	19477	ROUTINE	0	184	0	0	0	0
12	1	26	3.2	0	1	28	No bednet	1	2	1	4	24.81	0	0	71300	ROUTINE	0	184	0	0	0	0
13	1	26	3.1	0	1	25	Treated bednet	1	1	0	4	23.8	0	0	110052	ROUTINE	0	144	0	0	0	0
14	1	26	3.18	0	1	24	Treated bednet	1	2	1	4	26.55	0	0	96936	ROUTINE	0	184	0	0	0	0
36	0	6	2	1	0	22	No bednet	1	0	1	4	21.1	1	17202	20329	ROUTINE	0	162	0	0	0	0
4	0	28	3.4	0	1	23	Untreated bednet	0	2	1	4	28.6	0	0	62584	ROUTINE	1	188	0	0	0	0
19	1	24	2.6	1	1	32	Treated bednet	0	1	1	4	32.33	0	0	39519	ROUTINE	0	185	0	0	0	0
21	0	22	3.4	0	0	23	No bednet	0	2	1	4	31.33	0	0	52026	ROUTINE	0	180	0	0	0	0
37	1	6	3.2	1	0	20	Treated bednet	0	1	1	4	17.35	1	47	32680	ROUTINE	0	116	0	0	0	0
30	0	18	3	1	0	23	Untreated bednet	0	1	1	4	22.87	0	0	112121	ROUTINE	1	177	1	0	0	0
33	1	14	NA	1	0	20	No bednet	0	0	NA	4	24.71	0	0	81227	ROUTINE	0	172	0	1	0	0
17	1	26	2.8	0	1	30	No bednet	0	2	1	4	29.42	1	12	67582	ROUTINE	0	128	0	0	0	0
1	1	30	2.44	0	1	23	No bednet	1	2	1	4	26.43	1	11	14358	ROUTINE	0	188	0	0	0	0
2	0	30	3.6	0	1	24	Untreated bednet	1	1	0	4	28.52	0	0	86091	ROUTINE	0	190	0	1	0	0
3	1	30	3.2	0	1	27	Treated bednet	1	2	1	4	11.97	0	0	94565	ROUTINE	0	52	0	0	0	0
6	1	28	2.58	1	1	30	No bednet	1	2	1	4	30.47	0	0	150247	ROUTINE	0	180	0	0	0	0
8	1	28	3.4	1	1	20	No bednet	1	2	0	4	25.67	0	0	99381	ROUTINE	0	188	0	0	0	0
15	1	26	3.22	0	1	23	Untreated bednet	0	1	1	4	24.29	0	0	14623	ROUTINE	0	185	0	0	0	0
18	0	26	3.2	0	1	35	Treated bednet	1	2	1	4	33.94	0	0	125347	ROUTINE	0	184	0	0	0	0
20	0	24	2.3	0	0	27	No bednet	1	2	1	4	23.9	0	0	26404	ROUTINE	0	180	0	0	0	0
24	1	23	2.9	0	0	25	Untreated bednet	1	0	1	4	24.97	1	1	150794	ROUTINE	0	172	0	0	0	0
25	0	22	3.6	0	0	28	No bednet	1	2	0	4	23.94	1	0	121086	ROUTINE	0	176	0	0	0	0
26	0	22	3.3	0	0	26	Treated bednet	1	2	1	4	24.27	0	0	10141	ROUTINE	0	176	0	0	0	0
38	0	7	3.2	1	0	32	No bednet	1	1	NA	4	24.94	0	0	32450	ROUTINE	0	156	0	0	0	0
9	1	28	3.2	1	1	18	Untreated bednet	0	0	1	4	25.7	0	0	97513	ROUTINE	0	188	0	0	0	0
28	1	21	2.7	1	0	21	Treated bednet	0	1	1	4	25.87	1	6	54070	ROUTINE	0	180	0	0	0	0
29	1	20	2.4	0	0	18	Treated bednet	0	0	0	4	23.87	0	0	9799	ROUTINE	0	144	0	0	0	0
10	1	28	NA	0	1	35	NA	0	2	NA	4	10.52	1	64	29384	ROUTINE	0	46	0	0	0	0
27	0	22	3	0	0	25	No bednet	0	2	1	4	22.9	1	26	31360	ROUTINE	1	176	1	0	0	0
34	0	14	3.2	1	0	22	Untreated bednet	0	0	1	4	22.03	1	610	64324	ROUTINE	0	172	0	0	0	0
35	0	10	3.1	1	0	25	Treated bednet	0	1	1	4	28.57	0	0	27936	ROUTINE	0	168	0	0	0	0
5	0	30	3.6	1	1	32	No bednet	1	2	0	4	25.81	0	0	94266	ROUTINE	0	189	0	1	0	0
7	0	28	3.1	1	1	25	Untreated bednet	1	2	1	4	26.35	0	0	64407	ROUTINE	0	184	0	0	0	0
11	1	28	3	0	1	28	Treated bednet	1	2	1	4	27.58	0	0	19477	ROUTINE	0	184	0	0	0	0
12	1	28	3.2	0	1	28	No bednet	1	2	1	4	24.81	0	0	71300	ROUTINE	0	184	0	0	0	0
13	1	28	3.1	0	1	25	Treated bednet	1	1	0	4	23.8	0	0	110052	ROUTINE	0	144	0	0	0	0
14	1	28	3.18	0	1	24	Treated bednet	1	2	1	4	26.55	0	0	96936	NA	0	184	0	0	0	0
23	0	24	3.66	0	0	30	Treated bednet	1	2	1	4	25.68	0	0	126944	ROUTINE	0	180	0	0	0	0
4	0	30	3.4	0	1	23	Untreated bednet	0	2	1	4	28.6	0	0	62584	NA	0	188	0	0	0	0
19	1	26	2.6	1	1	32	Treated bednet	0	1	1	4	32.33	0	0	39519	ROUTINE	0	185	0	0	0	0
21	0	24	3.4	0	0	23	No bednet	0	2	1	4	31.33	0	0	52026	ROUTINE	1	180	1	0	0	1
30	0	19	3	1	0	23	Untreated bednet	0	1	1	4	22.87	0	0	112121	ROUTINE	0	177	0	1	0	0
31	0	18	3.2	0	0	20	Treated bednet	0	0	1	4	26.29	0	0	123308	ROUTINE	0	176	0	0	0	0
33	1	15	NA	1	0	20	No bednet	0	0	NA	4	24.71	0	0	81227	ROUTINE	0	172	0	0	0	0
36	0	8	2	1	0	22	No bednet	1	0	1	4	21.1	1	17202	20329	ROUTINE	0	162	0	1	0	0
37	1	8	3.2	1	0	20	Treated bednet	0	1	1	4	17.35	1	47	32680	ROUTINE	0	116	0	0	0	0
1	1	32	2.44	0	1	23	No bednet	1	2	1	4	26.43	1	11	14358	NA	1	188	0	0	0	0
17	1	28	2.8	0	1	30	No bednet	0	2	1	4	29.42	1	12	67582	ROUTINE	1	128	1	0	0	0
1	1	32	2.44	0	1	23	No bednet	1	2	1	4	26.43	1	11	14358	ROUTINE	0	188	0	0	0	0
2	0	32	3.6	0	1	24	Untreated bednet	1	1	0	4	28.52	0	0	86091	ROUTINE	1	190	0	0	0	0
3	1	32	3.2	0	1	27	Treated bednet	1	2	1	4	11.97	0	0	94565	ROUTINE	0	52	0	0	0	0
6	1	30	2.58	1	1	30	No bednet	1	2	1	4	30.47	0	0	150247	ROUTINE	0	180	0	0	0	0
8	1	30	3.4	1	1	20	No bednet	1	2	0	4	25.67	0	0	99381	ROUTINE	0	188	0	0	0	0
15	1	28	3.22	0	1	23	Untreated bednet	0	1	1	4	24.29	0	0	14623	ROUTINE	0	185	0	1	0	0
16	1	28	2.38	0	1	27	Untreated bednet	1	0	NA	4	21.23	0	0	65981	ROUTINE	0	92	0	0	0	0
18	0	28	3.2	0	1	35	Treated bednet	1	2	1	4	33.94	0	0	125347	ROUTINE	0	184	0	0	0	0
20	0	26	2.3	0	0	27	No bednet	1	2	1	4	23.9	0	0	26404	ROUTINE	0	180	0	0	0	0
25	0	24	3.6	0	0	28	No bednet	1	2	0	4	23.94	1	0	121086	ROUTINE	0	176	0	0	0	0
26	0	24	3.3	0	0	26	Treated bednet	1	2	1	4	24.27	0	0	10141	ROUTINE	0	176	0	0	0	0
32	1	18	3	1	0	25	Treated bednet	1	2	NA	4	29.63	0	0	70368	ROUTINE	0	176	0	0	1	0
38	0	9	3.2	1	0	32	No bednet	1	1	NA	4	24.94	0	0	32450	ROUTINE	0	156	0	1	0	0
9	1	30	3.2	1	1	18	Untreated bednet	0	0	1	4	25.7	0	0	97513	ROUTINE	0	188	0	0	0	0
29	1	22	2.4	0	0	18	Treated bednet	0	0	0	4	23.87	0	0	9799	ROUTINE	0	144	0	0	0	0
10	1	30	NA	0	1	35	NA	0	2	NA	4	10.52	1	64	29384	ROUTINE	0	46	0	0	0	0
27	0	24	3	0	0	25	No bednet	0	2	1	4	22.9	1	26	31360	ROUTINE	0	176	0	0	0	0
34	0	16	3.2	1	0	22	Untreated bednet	0	0	1	4	22.03	1	610	64324	ROUTINE	0	172	0	1	0	0
35	0	12	3.1	1	0	25	Treated bednet	0	1	1	4	28.57	0	0	27936	ROUTINE	0	168	0	0	0	0
5	0	32	3.6	1	1	32	No bednet	1	2	0	4	25.81	0	0	94266	ROUTINE	0	189	0	0	0	0
7	0	30	3.1	1	1	25	Untreated bednet	1	2	1	4	26.35	0	0	64407	ROUTINE	0	184	0	0	0	0
11	1	30	3	0	1	28	Treated bednet	1	2	1	4	27.58	0	0	19477	ROUTINE	0	184	0	0	0	0
12	1	30	3.2	0	1	28	No bednet	1	2	1	4	24.81	0	0	71300	ROUTINE	0	184	0	0	1	0
13	1	30	3.1	0	1	25	Treated bednet	1	1	0	4	23.8	0	0	110052	ROUTINE	0	144	0	0	0	0
14	1	30	3.18	0	1	24	Treated bednet	1	2	1	4	26.55	0	0	96936	ROUTINE	0	184	0	0	0	0
23	0	26	3.66	0	0	30	Treated bednet	1	2	1	4	25.68	0	0	126944	ROUTINE	0	180	0	0	0	0
36	0	10	2	1	0	22	No bednet	1	0	1	4	21.1	1	17202	20329	ROUTINE	0	162	0	0	0	0
4	0	33	3.4	0	1	23	Untreated bednet	0	2	1	4	28.6	0	0	62584	ROUTINE	1	188	1	0	0	0
10	1	31	NA	0	1	35	NA	0	2	NA	4	10.52	1	64	29384	WV	1	46	0	0	0	1
19	1	28	2.6	1	1	32	Treated bednet	0	1	1	4	32.33	0	0	39519	ROUTINE	0	185	0	0	0	0
21	0	27	3.4	0	0	23	No bednet	0	2	1	4	31.33	0	0	52026	ROUTINE	0	180	1	0	0	1
30	0	22	3	1	0	23	Untreated bednet	0	1	1	4	22.87	0	0	112121	ROUTINE	0	177	1	0	0	0
31	0	21	3.2	0	0	20	Treated bednet	0	0	1	4	26.29	0	0	123308	ROUTINE	0	176	0	1	0	0
33	1	18	NA	1	0	20	No bednet	0	0	NA	4	24.71	0	0	81227	ROUTINE	0	172	0	1	0	0
37	1	10	3.2	1	0	20	Treated bednet	0	1	1	4	17.35	1	47	32680	ROUTINE	0	116	0	0	0	0
11	1	31	3	0	1	28	Treated bednet	1	2	1	4	27.58	0	0	19477	WV	0	184	0	0	1	0
17	1	30	2.8	0	1	30	No bednet	0	2	1	4	29.42	1	12	67582	ROUTINE	0	128	0	0	0	0
1	1	34	2.44	0	1	23	No bednet	1	2	1	4	26.43	1	11	14358	ROUTINE	0	188	0	0	0	0
2	0	34	3.6	0	1	24	Untreated bednet	1	1	0	4	28.52	0	0	86091	ROUTINE	0	190	0	0	0	0
3	1	34	3.2	0	1	27	Treated bednet	1	2	1	4	11.97	0	0	94565	ROUTINE	0	52	0	0	0	0
6	1	32	2.58	1	1	30	No bednet	1	2	1	4	30.47	0	0	150247	ROUTINE	0	180	0	0	0	0
8	1	32	3.4	1	1	20	No bednet	1	2	0	4	25.67	0	0	99381	ROUTINE	0	188	0	0	0	0
15	1	30	3.22	0	1	23	Untreated bednet	0	1	1	4	24.29	0	0	14623	ROUTINE	0	185	0	0	0	0
16	1	30	2.38	0	1	27	Untreated bednet	1	0	NA	4	21.23	0	0	65981	ROUTINE	0	92	0	0	0	0
18	0	30	3.2	0	1	35	Treated bednet	1	2	1	4	33.94	0	0	125347	ROUTINE	0	184	0	0	0	0
20	0	28	2.3	0	0	27	No bednet	1	2	1	4	23.9	0	0	26404	ROUTINE	0	180	0	0	0	0
25	0	26	3.6	0	0	28	No bednet	1	2	0	4	23.94	1	0	121086	ROUTINE	0	176	0	0	0	0
26	0	26	3.3	0	0	26	Treated bednet	1	2	1	4	24.27	0	0	10141	ROUTINE	0	176	0	0	0	0
31	0	21	3.2	0	0	20	Treated bednet	0	0	1	4	26.29	0	0	123308	WV	1	176	1	0	0	1
32	1	20	3	1	0	25	Treated bednet	1	2	NA	4	29.63	0	0	70368	ROUTINE	0	176	0	0	0	0
38	0	11	3.2	1	0	32	No bednet	1	1	NA	4	24.94	0	0	32450	ROUTINE	1	156	0	0	0	0
9	1	32	3.2	1	1	18	Untreated bednet	0	0	1	4	25.7	0	0	97513	ROUTINE	0	188	0	0	0	0
28	1	25	2.7	1	0	21	Treated bednet	0	1	1	4	25.87	1	6	54070	ROUTINE	0	180	0	1	0	0
29	1	24	2.4	0	0	18	Treated bednet	0	0	0	4	23.87	0	0	9799	ROUTINE	0	144	0	0	0	0
10	1	32	NA	0	1	35	NA	0	2	NA	4	10.52	1	64	29384	ROUTINE	0	46	0	0	0	0
27	0	26	3	0	0	25	No bednet	0	2	1	4	22.9	1	26	31360	ROUTINE	1	176	1	0	1	1
34	0	18	3.2	1	0	22	Untreated bednet	0	0	1	4	22.03	1	610	64324	ROUTINE	0	172	0	0	0	0
35	0	14	3.1	1	0	25	Treated bednet	0	1	1	4	28.57	0	0	27936	ROUTINE	0	168	0	0	0	0
5	0	34	3.6	1	1	32	No bednet	1	2	0	4	25.81	0	0	94266	ROUTINE	0	189	0	0	0	0
7	0	32	3.1	1	1	25	Untreated bednet	1	2	1	4	26.35	0	0	64407	ROUTINE	0	184	0	0	0	0
11	1	32	3	0	1	28	Treated bednet	1	2	1	4	27.58	0	0	19477	ROUTINE	0	184	0	0	0	0
13	1	32	3.1	0	1	25	Treated bednet	1	1	0	4	23.8	0	0	110052	ROUTINE	0	144	0	0	1	0
14	1	32	3.18	0	1	24	Treated bednet	1	2	1	4	26.55	0	0	96936	ROUTINE	0	184	0	0	0	0
4	0	34	3.4	0	1	23	Untreated bednet	0	2	1	4	28.6	0	0	62584	ROUTINE	1	188	0	0	0	0
19	1	30	2.6	1	1	32	Treated bednet	0	1	1	4	32.33	0	0	39519	ROUTINE	0	185	0	0	0	0
21	0	28	3.4	0	0	23	No bednet	0	2	1	4	31.33	0	0	52026	ROUTINE	1	180	1	0	0	0
31	0	22	3.2	0	0	20	Treated bednet	0	0	1	4	26.29	0	0	123308	ROUTINE	0	176	0	0	0	0
36	0	12	2	1	0	22	No bednet	1	0	1	4	21.1	1	17202	20329	ROUTINE	0	162	0	0	0	0
37	1	12	3.2	1	0	20	Treated bednet	0	1	1	4	17.35	1	47	32680	ROUTINE	0	116	0	0	0	0
26	0	27	3.3	0	0	26	Treated bednet	1	2	1	4	24.27	0	0	10141	WV	0	176	0	0	1	0
33	1	20	NA	1	0	20	No bednet	0	0	NA	4	24.71	0	0	81227	ROUTINE	0	172	0	0	0	0
38	0	12	3.2	1	0	32	No bednet	1	1	NA	4	24.94	0	0	32450	BS CONTROL	1	156	0	0	0	0
17	1	32	2.8	0	1	30	No bednet	0	2	1	4	29.42	1	12	67582	ROUTINE	0	128	0	0	0	0
1	1	36	2.44	0	1	23	No bednet	1	2	1	4	26.43	1	11	14358	ROUTINE	0	188	0	0	0	0
2	0	36	3.6	0	1	24	Untreated bednet	1	1	0	4	28.52	0	0	86091	ROUTINE	0	190	0	0	0	0
3	1	36	3.2	0	1	27	Treated bednet	1	2	1	4	11.97	0	0	94565	ROUTINE	0	52	0	0	0	0
6	1	34	2.58	1	1	30	No bednet	1	2	1	4	30.47	0	0	150247	ROUTINE	1	180	0	0	0	0
8	1	34	3.4	1	1	20	No bednet	1	2	0	4	25.67	0	0	99381	ROUTINE	0	188	0	0	0	0
18	0	32	3.2	0	1	35	Treated bednet	1	2	1	4	33.94	0	0	125347	ROUTINE	0	184	0	0	0	0
20	0	30	2.3	0	0	27	No bednet	1	2	1	4	23.9	0	0	26404	ROUTINE	0	180	0	0	0	0
24	1	29	2.9	0	0	25	Untreated bednet	1	0	1	4	24.97	1	1	150794	ROUTINE	0	172	0	0	0	0
25	0	28	3.6	0	0	28	No bednet	1	2	0	4	23.94	1	0	121086	ROUTINE	0	176	0	0	0	0
26	0	28	3.3	0	0	26	Treated bednet	1	2	1	4	24.27	0	0	10141	ROUTINE	0	176	0	0	0	0
32	1	22	3	1	0	25	Treated bednet	1	2	NA	4	29.63	0	0	70368	ROUTINE	0	176	0	0	0	0
38	0	13	3.2	1	0	32	No bednet	1	1	NA	4	24.94	0	0	32450	ROUTINE	1	156	1	0	0	0
4	0	35	3.4	0	1	23	Untreated bednet	0	2	1	4	28.6	0	0	62584	WV	1	188	0	0	0	0
9	1	34	3.2	1	1	18	Untreated bednet	0	0	1	4	25.7	0	0	97513	ROUTINE	0	188	0	0	0	0
19	1	31	2.6	1	1	32	Treated bednet	0	1	1	4	32.33	0	0	39519	WV	1	185	0	0	0	1
21	0	29	3.4	0	0	23	No bednet	0	2	1	4	31.33	0	0	52026	WV	1	180	1	0	0	0
28	1	27	2.7	1	0	21	Treated bednet	0	1	1	4	25.87	1	6	54070	ROUTINE	0	180	0	0	0	0
29	1	26	2.4	0	0	18	Treated bednet	0	0	0	4	23.87	0	0	9799	ROUTINE	0	144	0	0	0	0
10	1	34	NA	0	1	35	NA	0	2	NA	4	10.52	1	64	29384	ROUTINE	0	46	0	0	0	0
6	1	35	2.58	1	1	30	No bednet	1	2	1	4	30.47	0	0	150247	WV	1	180	1	0	0	1
27	0	28	3	0	0	25	No bednet	0	2	1	4	22.9	1	26	31360	ROUTINE	0	176	0	0	0	0
34	0	20	3.2	1	0	22	Untreated bednet	0	0	1	4	22.03	1	610	64324	ROUTINE	0	172	0	0	0	0
35	0	16	3.1	1	0	25	Treated bednet	0	1	1	4	28.57	0	0	27936	ROUTINE	0	168	0	0	0	0
5	0	36	3.6	1	1	32	No bednet	1	2	0	4	25.81	0	0	94266	ROUTINE	0	189	0	0	0	0
7	0	34	3.1	1	1	25	Untreated bednet	1	2	1	4	26.35	0	0	64407	ROUTINE	0	184	0	0	0	0
11	1	34	3	0	1	28	Treated bednet	1	2	1	4	27.58	0	0	19477	ROUTINE	0	184	1	0	0	0
12	1	34	3.2	0	1	28	No bednet	1	2	1	4	24.81	0	0	71300	ROUTINE	0	184	0	0	0	0
13	1	34	3.1	0	1	25	Treated bednet	1	1	0	4	23.8	0	0	110052	ROUTINE	0	144	0	0	0	0
14	1	34	3.18	0	1	24	Treated bednet	1	2	1	4	26.55	0	0	96936	ROUTINE	0	184	0	0	0	0
4	0	36	3.4	0	1	23	Untreated bednet	0	2	1	4	28.6	0	0	62584	ROUTINE	0	188	0	0	0	0
19	1	32	2.6	1	1	32	Treated bednet	0	1	1	4	32.33	0	0	39519	ROUTINE	0	185	0	0	0	0
21	0	30	3.4	0	0	23	No bednet	0	2	1	4	31.33	0	0	52026	ROUTINE	0	180	0	0	0	0
23	0	30	3.66	0	0	30	Treated bednet	1	2	1	4	25.68	0	0	126944	NA	0	180	0	0	0	0
31	0	24	3.2	0	0	20	Treated bednet	0	0	1	4	26.29	0	0	123308	ROUTINE	0	176	0	1	0	0
36	0	14	2	1	0	22	No bednet	1	0	1	4	21.1	1	17202	20329	ROUTINE	0	162	0	0	0	0
37	1	14	3.2	1	0	20	Treated bednet	0	1	1	4	17.35	1	47	32680	ROUTINE	0	116	0	0	0	0
30	0	26	3	1	0	23	Untreated bednet	0	1	1	4	22.87	0	0	112121	ROUTINE	0	177	0	0	0	0
33	1	22	NA	1	0	20	No bednet	0	0	NA	4	24.71	0	0	81227	ROUTINE	0	172	0	0	0	0
1	1	38	2.44	0	1	23	No bednet	1	2	1	4	26.43	1	11	14358	ROUTINE	0	188	0	0	0	0
6	1	36	2.58	1	1	30	No bednet	1	2	1	4	30.47	0	0	150247	ROUTINE	0	180	0	0	0	0
17	1	34	2.8	0	1	30	No bednet	0	2	1	4	29.42	1	12	67582	ROUTINE	0	128	1	0	0	0
29	1	28	2.4	0	0	18	Treated bednet	0	0	0	4	23.87	0	0	9799	NA	1	144	0	0	0	0
40	0	2	2.5	1	1	27	No bednet	0	2	1	3	22.9	1	11635	96620	ROUTINE	0	148	0	0	0	0
2	0	38	3.6	0	1	24	Untreated bednet	1	1	0	4	28.52	0	0	86091	ROUTINE	0	190	0	0	0	0
3	1	38	3.2	0	1	27	Treated bednet	1	2	1	4	11.97	0	0	94565	ROUTINE	0	52	0	0	0	0
8	1	36	3.4	1	1	20	No bednet	1	2	0	4	25.67	0	0	99381	ROUTINE	0	188	0	0	0	0
16	1	34	2.38	0	1	27	Untreated bednet	1	0	NA	4	21.23	0	0	65981	ROUTINE	0	92	0	0	0	0
18	0	34	3.2	0	1	35	Treated bednet	1	2	1	4	33.94	0	0	125347	ROUTINE	0	184	0	0	0	0
20	0	32	2.3	0	0	27	No bednet	1	2	1	4	23.9	0	0	26404	ROUTINE	0	180	0	0	0	0
24	1	31	2.9	0	0	25	Untreated bednet	1	0	1	4	24.97	1	1	150794	ROUTINE	0	172	1	0	0	0
25	0	30	3.6	0	0	28	No bednet	1	2	0	4	23.94	1	0	121086	ROUTINE	0	176	0	0	0	0
26	0	30	3.3	0	0	26	Treated bednet	1	2	1	4	24.27	0	0	10141	ROUTINE	0	176	0	0	0	0
32	1	24	3	1	0	25	Treated bednet	1	2	NA	4	29.63	0	0	70368	ROUTINE	0	176	1	0	0	0
38	0	15	3.2	1	0	32	No bednet	1	1	NA	4	24.94	0	0	32450	ROUTINE	1	156	0	0	0	0
41	0	1	3	1	1	18	No bednet	1	0	1	4	26.06	1	12	53995	ROUTINE	0	154	0	0	0	0
9	1	36	3.2	1	1	18	Untreated bednet	0	0	1	4	25.7	0	0	97513	ROUTINE	0	188	0	0	0	0
28	1	29	2.7	1	0	21	Treated bednet	0	1	1	4	25.87	1	6	54070	ROUTINE	0	180	0	0	0	0
29	1	28	2.4	0	0	18	Treated bednet	0	0	0	4	23.87	0	0	9799	NA	0	144	0	0	0	0
10	1	36	NA	0	1	35	NA	0	2	NA	4	10.52	1	64	29384	ROUTINE	1	46	1	0	0	0
24	1	31	2.9	0	0	25	Untreated bednet	1	0	1	4	24.97	1	1	150794	NA	1	172	0	0	0	0
27	0	30	3	0	0	25	No bednet	0	2	1	4	22.9	1	26	31360	ROUTINE	0	176	0	0	0	0
34	0	22	3.2	1	0	22	Untreated bednet	0	0	1	4	22.03	1	610	64324	ROUTINE	0	172	0	0	0	0
35	0	18	3.1	1	0	25	Treated bednet	0	1	1	4	28.57	0	0	27936	ROUTINE	0	168	0	1	0	0
5	0	38	3.6	1	1	32	No bednet	1	2	0	4	25.81	0	0	94266	ROUTINE	0	189	0	0	0	0
7	0	36	3.1	1	1	25	Untreated bednet	1	2	1	4	26.35	0	0	64407	ROUTINE	0	184	0	0	0	0
11	1	36	3	0	1	28	Treated bednet	1	2	1	4	27.58	0	0	19477	ROUTINE	0	184	0	0	0	0
12	1	36	3.2	0	1	28	No bednet	1	2	1	4	24.81	0	0	71300	ROUTINE	0	184	1	0	0	0
14	1	36	3.18	0	1	24	Treated bednet	1	2	1	4	26.55	0	0	96936	ROUTINE	0	184	0	0	0	0
15	1	35	3.22	0	1	23	Untreated bednet	0	1	1	4	24.29	0	0	14623	ROUTINE	0	185	0	1	0	0
21	0	32	3.4	0	0	23	No bednet	0	2	1	4	31.33	0	0	52026	ROUTINE	0	180	0	0	0	0
23	0	32	3.66	0	0	30	Treated bednet	1	2	1	4	25.68	0	0	126944	ROUTINE	0	180	1	0	0	1
39	0	4	3.4	1	1	30	No bednet	1	2	1	3	28.47	1	7246	88171	ROUTINE	0	152	0	0	0	0
19	1	34	2.6	1	1	32	Treated bednet	0	1	1	4	32.33	0	0	39519	ROUTINE	1	185	0	0	0	0
31	0	26	3.2	0	0	20	Treated bednet	0	0	1	4	26.29	0	0	123308	ROUTINE	0	176	0	0	0	0
36	0	16	2	1	0	22	No bednet	1	0	1	4	21.1	1	17202	20329	ROUTINE	0	162	1	0	0	0
37	1	16	3.2	1	0	20	Treated bednet	0	1	1	4	17.35	1	47	32680	ROUTINE	0	116	0	0	0	0
30	0	28	3	1	0	23	Untreated bednet	0	1	1	4	22.87	0	0	112121	ROUTINE	0	177	0	0	0	0
33	1	24	NA	1	0	20	No bednet	0	0	NA	4	24.71	0	0	81227	ROUTINE	0	172	0	0	0	0
15	1	36	3.22	0	1	23	Untreated bednet	0	1	1	4	24.29	0	0	14623	WV	0	185	0	0	1	0
17	1	36	2.8	0	1	30	No bednet	0	2	1	4	29.42	1	12	67582	ROUTINE	0	128	0	0	0	0
40	0	4	2.5	1	1	27	No bednet	0	2	1	3	22.9	1	11635	96620	ROUTINE	0	148	0	0	0	0
1	1	40	2.44	0	1	23	No bednet	1	2	1	4	26.43	1	11	14358	ROUTINE	0	188	0	0	0	0
2	0	40	3.6	0	1	24	Untreated bednet	1	1	0	4	28.52	0	0	86091	ROUTINE	0	190	0	0	0	0
3	1	40	3.2	0	1	27	Treated bednet	1	2	1	4	11.97	0	0	94565	ROUTINE	0	52	1	0	0	0
6	1	38	2.58	1	1	30	No bednet	1	2	1	4	30.47	0	0	150247	ROUTINE	0	180	0	1	0	0
8	1	38	3.4	1	1	20	No bednet	1	2	0	4	25.67	0	0	99381	ROUTINE	0	188	0	0	0	0
15	1	36	3.22	0	1	23	Untreated bednet	0	1	1	4	24.29	0	0	14623	ROUTINE	0	185	0	0	0	0
16	1	36	2.38	0	1	27	Untreated bednet	1	0	NA	4	21.23	0	0	65981	ROUTINE	0	92	0	0	0	0
18	0	36	3.2	0	1	35	Treated bednet	1	2	1	4	33.94	0	0	125347	ROUTINE	0	184	0	0	0	0
20	0	34	2.3	0	0	27	No bednet	1	2	1	4	23.9	0	0	26404	ROUTINE	0	180	0	0	0	0
24	1	33	2.9	0	0	25	Untreated bednet	1	0	1	4	24.97	1	1	150794	ROUTINE	0	172	0	0	0	0
25	0	32	3.6	0	0	28	No bednet	1	2	0	4	23.94	1	0	121086	ROUTINE	0	176	0	0	0	0
26	0	32	3.3	0	0	26	Treated bednet	1	2	1	4	24.27	0	0	10141	ROUTINE	0	176	0	0	0	0
32	1	26	3	1	0	25	Treated bednet	1	2	NA	4	29.63	0	0	70368	ROUTINE	0	176	0	1	0	0
38	0	17	3.2	1	0	32	No bednet	1	1	NA	4	24.94	0	0	32450	NA	1	156	0	0	0	0
41	0	3	3	1	1	18	No bednet	1	0	1	4	26.06	1	12	53995	ROUTINE	0	154	0	0	0	0
42	1	3	3.2	1	1	22	No bednet	0	1	1	4	23.39	0	0	38220	ROUTINE	0	152	0	0	0	0
28	1	31	2.7	1	0	21	Treated bednet	0	1	1	4	25.87	1	6	54070	NA	0	180	0	0	0	0
29	1	30	2.4	0	0	18	Treated bednet	0	0	0	4	23.87	0	0	9799	ROUTINE	0	144	0	0	0	0
10	1	38	NA	0	1	35	NA	0	2	NA	4	10.52	1	64	29384	ROUTINE	0	46	0	0	0	0
24	1	33	2.9	0	0	25	Untreated bednet	1	0	1	4	24.97	1	1	150794	WV	0	172	0	0	1	0
27	0	32	3	0	0	25	No bednet	0	2	1	4	22.9	1	26	31360	ROUTINE	0	176	0	0	0	0
34	0	24	3.2	1	0	22	Untreated bednet	0	0	1	4	22.03	1	610	64324	ROUTINE	0	172	0	0	0	0
35	0	20	3.1	1	0	25	Treated bednet	0	1	1	4	28.57	0	0	27936	ROUTINE	0	168	0	1	0	0
5	0	40	3.6	1	1	32	No bednet	1	2	0	4	25.81	0	0	94266	ROUTINE	0	189	0	0	0	0
7	0	38	3.1	1	1	25	Untreated bednet	1	2	1	4	26.35	0	0	64407	ROUTINE	0	184	0	0	0	0
11	1	38	3	0	1	28	Treated bednet	1	2	1	4	27.58	0	0	19477	ROUTINE	0	184	0	0	0	0
12	1	38	3.2	0	1	28	No bednet	1	2	1	4	24.81	0	0	71300	ROUTINE	0	184	0	0	0	0
14	1	38	3.18	0	1	24	Treated bednet	1	2	1	4	26.55	0	0	96936	ROUTINE	0	184	0	0	0	0
39	0	6	3.4	1	1	30	No bednet	1	2	1	3	28.47	1	7246	88171	ROUTINE	0	152	0	0	0	0
19	1	36	2.6	1	1	32	Treated bednet	0	1	1	4	32.33	0	0	39519	ROUTINE	0	185	0	0	0	0
21	0	34	3.4	0	0	23	No bednet	0	2	1	4	31.33	0	0	52026	ROUTINE	1	180	1	0	0	0
31	0	28	3.2	0	0	20	Treated bednet	0	0	1	4	26.29	0	0	123308	ROUTINE	0	176	0	0	0	0
36	0	18	2	1	0	22	No bednet	1	0	1	4	21.1	1	17202	20329	ROUTINE	0	162	0	0	0	0
37	1	18	3.2	1	0	20	Treated bednet	0	1	1	4	17.35	1	47	32680	ROUTINE	0	116	0	0	0	0
33	1	26	NA	1	0	20	No bednet	0	0	NA	4	24.71	0	0	81227	ROUTINE	0	172	0	0	0	0
12	1	39	3.2	0	1	28	No bednet	1	2	1	4	24.81	0	0	71300	HOSPITALIZA	1	184	1	0	0	1
1	1	42	2.44	0	1	23	No bednet	1	2	1	4	26.43	1	11	14358	WV	1	188	1	0	0	0
7	0	39	3.1	1	1	25	Untreated bednet	1	2	1	4	26.35	0	0	64407	WV	1	184	1	0	0	1
11	1	39	3	0	1	28	Treated bednet	1	2	1	4	27.58	0	0	19477	WV	0	184	1	0	0	1
17	1	38	2.8	0	1	30	No bednet	0	2	1	4	29.42	1	12	67582	ROUTINE	0	128	0	0	0	0
40	0	6	2.5	1	1	27	No bednet	0	2	1	3	22.9	1	11635	96620	ROUTINE	0	148	0	0	0	0
2	0	42	3.6	0	1	24	Untreated bednet	1	1	0	4	28.52	0	0	86091	ROUTINE	1	190	1	0	0	0
3	1	42	3.2	0	1	27	Treated bednet	1	2	1	4	11.97	0	0	94565	ROUTINE	0	52	0	0	0	0
6	1	40	2.58	1	1	30	No bednet	1	2	1	4	30.47	0	0	150247	ROUTINE	0	180	0	0	0	0
8	1	40	3.4	1	1	20	No bednet	1	2	0	4	25.67	0	0	99381	ROUTINE	0	188	0	0	0	0
16	1	38	2.38	0	1	27	Untreated bednet	1	0	NA	4	21.23	0	0	65981	ROUTINE	0	92	0	0	0	0
18	0	38	3.2	0	1	35	Treated bednet	1	2	1	4	33.94	0	0	125347	ROUTINE	0	184	0	0	0	0
20	0	36	2.3	0	0	27	No bednet	1	2	1	4	23.9	0	0	26404	ROUTINE	0	180	0	1	0	0
24	1	35	2.9	0	0	25	Untreated bednet	1	0	1	4	24.97	1	1	150794	ROUTINE	0	172	0	0	0	0
25	0	34	3.6	0	0	28	No bednet	1	2	0	4	23.94	1	0	121086	ROUTINE	0	176	0	1	0	0
26	0	34	3.3	0	0	26	Treated bednet	1	2	1	4	24.27	0	0	10141	ROUTINE	0	176	0	0	0	0
32	1	28	3	1	0	25	Treated bednet	1	2	NA	4	29.63	0	0	70368	ROUTINE	0	176	0	1	0	0
38	0	19	3.2	1	0	32	No bednet	1	1	NA	4	24.94	0	0	32450	ROUTINE	1	156	1	0	0	0
41	0	5	3	1	1	18	No bednet	1	0	1	4	26.06	1	12	53995	ROUTINE	0	154	0	0	0	0
42	1	5	3.2	1	1	22	No bednet	0	1	1	4	23.39	0	0	38220	ROUTINE	0	152	0	0	0	0
9	1	40	3.2	1	1	18	Untreated bednet	0	0	1	4	25.7	0	0	97513	ROUTINE	0	188	0	0	0	0
23	0	35	3.66	0	0	30	Treated bednet	1	2	1	4	25.68	0	0	126944	WV	0	180	0	0	0	0
29	1	32	2.4	0	0	18	Treated bednet	0	0	0	4	23.87	0	0	9799	ROUTINE	0	144	0	0	0	0
10	1	40	NA	0	1	35	NA	0	2	NA	4	10.52	1	64	29384	ROUTINE	1	46	0	0	0	0
27	0	34	3	0	0	25	No bednet	0	2	1	4	22.9	1	26	31360	ROUTINE	1	176	1	0	0	1
30	0	31	3	1	0	23	Untreated bednet	0	1	1	4	22.87	0	0	112121	WV	0	177	1	0	0	0
34	0	26	3.2	1	0	22	Untreated bednet	0	0	1	4	22.03	1	610	64324	ROUTINE	0	172	0	0	0	0
35	0	22	3.1	1	0	25	Treated bednet	0	1	1	4	28.57	0	0	27936	ROUTINE	0	168	0	0	0	0
5	0	42	3.6	1	1	32	No bednet	1	2	0	4	25.81	0	0	94266	ROUTINE	0	189	1	0	0	1
7	0	40	3.1	1	1	25	Untreated bednet	1	2	1	4	26.35	0	0	64407	ROUTINE	0	184	0	0	0	0
11	1	40	3	0	1	28	Treated bednet	1	2	1	4	27.58	0	0	19477	ROUTINE	0	184	0	0	0	0
12	1	40	3.2	0	1	28	No bednet	1	2	1	4	24.81	0	0	71300	ROUTINE	0	184	0	0	0	0
13	1	40	3.1	0	1	25	Treated bednet	1	1	0	4	23.8	0	0	110052	ROUTINE	0	144	0	0	0	0
14	1	40	3.18	0	1	24	Treated bednet	1	2	1	4	26.55	0	0	96936	ROUTINE	0	184	0	0	0	0
18	0	39	3.2	0	1	35	Treated bednet	1	2	1	4	33.94	0	0	125347	WV	0	184	1	0	0	0
31	0	30	3.2	0	0	20	Treated bednet	0	0	1	4	26.29	0	0	123308	ROUTINE	0	176	0	1	0	0
39	0	8	3.4	1	1	30	No bednet	1	2	1	3	28.47	1	7246	88171	ROUTINE	0	152	0	0	0	0
4	0	42	3.4	0	1	23	Untreated bednet	0	2	1	4	28.6	0	0	62584	ROUTINE	0	188	0	0	0	0
19	1	38	2.6	1	1	32	Treated bednet	0	1	1	4	32.33	0	0	39519	ROUTINE	0	185	0	0	0	0
21	0	36	3.4	0	0	23	No bednet	0	2	1	4	31.33	0	0	52026	ROUTINE	1	180	1	0	0	0
36	0	20	2	1	0	22	No bednet	1	0	1	4	21.1	1	17202	20329	ROUTINE	0	162	0	0	0	0
37	1	20	3.2	1	0	20	Treated bednet	0	1	1	4	17.35	1	47	32680	ROUTINE	0	116	0	0	0	0
30	0	32	3	1	0	23	Untreated bednet	0	1	1	4	22.87	0	0	112121	ROUTINE	0	177	0	0	0	0
33	1	28	NA	1	0	20	No bednet	0	0	NA	4	24.71	0	0	81227	ROUTINE	0	172	0	0	0	0
7	0	41	3.1	1	1	25	Untreated bednet	1	2	1	4	26.35	0	0	64407	WV	1	184	1	0	1	0
17	1	40	2.8	0	1	30	No bednet	0	2	1	4	29.42	1	12	67582	ROUTINE	1	128	0	0	0	0
27	0	35	3	0	0	25	No bednet	0	2	1	4	22.9	1	26	31360	WV	1	176	1	0	1	0
40	0	8	2.5	1	1	27	No bednet	0	2	1	3	22.9	1	11635	96620	ROUTINE	0	148	0	0	0	0
1	1	44	2.44	0	1	23	No bednet	1	2	1	4	26.43	1	11	14358	ROUTINE	0	188	0	0	0	0
2	0	44	3.6	0	1	24	Untreated bednet	1	1	0	4	28.52	0	0	86091	ROUTINE	0	190	0	0	0	0
3	1	44	3.2	0	1	27	Treated bednet	1	2	1	4	11.97	0	0	94565	ROUTINE	0	52	0	0	0	0
6	1	42	2.58	1	1	30	No bednet	1	2	1	4	30.47	0	0	150247	ROUTINE	0	180	0	0	0	0
8	1	42	3.4	1	1	20	No bednet	1	2	0	4	25.67	0	0	99381	ROUTINE	0	188	0	0	0	0
15	1	40	3.22	0	1	23	Untreated bednet	0	1	1	4	24.29	0	0	14623	ROUTINE	0	185	0	0	0	0
16	1	40	2.38	0	1	27	Untreated bednet	1	0	NA	4	21.23	0	0	65981	ROUTINE	0	92	0	0	0	0
18	0	40	3.2	0	1	35	Treated bednet	1	2	1	4	33.94	0	0	125347	ROUTINE	0	184	0	0	0	0
20	0	38	2.3	0	0	27	No bednet	1	2	1	4	23.9	0	0	26404	ROUTINE	0	180	0	0	0	0
24	1	37	2.9	0	0	25	Untreated bednet	1	0	1	4	24.97	1	1	150794	ROUTINE	0	172	0	0	0	0
25	0	36	3.6	0	0	28	No bednet	1	2	0	4	23.94	1	0	121086	ROUTINE	0	176	0	0	0	0
26	0	36	3.3	0	0	26	Treated bednet	1	2	1	4	24.27	0	0	10141	ROUTINE	0	176	0	0	0	0
32	1	30	3	1	0	25	Treated bednet	1	2	NA	4	29.63	0	0	70368	ROUTINE	1	176	1	0	0	1
38	0	21	3.2	1	0	32	No bednet	1	1	NA	4	24.94	0	0	32450	ROUTINE	1	156	0	0	0	0
41	0	7	3	1	1	18	No bednet	1	0	1	4	26.06	1	12	53995	ROUTINE	0	154	0	0	0	0
42	1	7	3.2	1	1	22	No bednet	0	1	1	4	23.39	0	0	38220	ROUTINE	0	152	0	0	0	0
9	1	42	3.2	1	1	18	Untreated bednet	0	0	1	4	25.7	0	0	97513	ROUTINE	0	188	0	1	0	0
28	1	35	2.7	1	0	21	Treated bednet	0	1	1	4	25.87	1	6	54070	ROUTINE	1	180	1	0	0	1
29	1	34	2.4	0	0	18	Treated bednet	0	0	0	4	23.87	0	0	9799	ROUTINE	0	144	0	1	0	0
32	1	30	3	1	0	25	Treated bednet	1	2	NA	4	29.63	0	0	70368	NA	1	176	1	0	0	0
10	1	42	NA	0	1	35	NA	0	2	NA	4	10.52	1	64	29384	ROUTINE	0	46	0	0	0	0
13	1	41	3.1	0	1	25	Treated bednet	1	1	0	4	23.8	0	0	110052	WV	0	144	1	0	0	1
27	0	36	3	0	0	25	No bednet	0	2	1	4	22.9	1	26	31360	ROUTINE	0	176	0	0	0	0
34	0	28	3.2	1	0	22	Untreated bednet	0	0	1	4	22.03	1	610	64324	ROUTINE	0	172	0	0	0	0
35	0	24	3.1	1	0	25	Treated bednet	0	1	1	4	28.57	0	0	27936	ROUTINE	0	168	0	0	0	0
7	0	42	3.1	1	1	25	Untreated bednet	1	2	1	4	26.35	0	0	64407	ROUTINE	1	184	1	0	0	0
11	1	42	3	0	1	28	Treated bednet	1	2	1	4	27.58	0	0	19477	ROUTINE	0	184	0	0	0	0
12	1	42	3.2	0	1	28	No bednet	1	2	1	4	24.81	0	0	71300	ROUTINE	1	184	1	0	0	0
13	1	42	3.1	0	1	25	Treated bednet	1	1	0	4	23.8	0	0	110052	ROUTINE	0	144	0	0	0	0
14	1	42	3.18	0	1	24	Treated bednet	1	2	1	4	26.55	0	0	96936	ROUTINE	0	184	0	0	0	0
23	0	38	3.66	0	0	30	Treated bednet	1	2	1	4	25.68	0	0	126944	ROUTINE	0	180	0	0	0	0
39	0	10	3.4	1	1	30	No bednet	1	2	1	3	28.47	1	7246	88171	ROUTINE	0	152	0	0	0	0
4	0	44	3.4	0	1	23	Untreated bednet	0	2	1	4	28.6	0	0	62584	ROUTINE	1	188	1	0	0	0
5	0	44	3.6	1	1	32	No bednet	1	2	0	4	25.81	0	0	94266	ROUTINE	0	189	0	0	0	0
19	1	40	2.6	1	1	32	Treated bednet	0	1	1	4	32.33	0	0	39519	ROUTINE	0	185	0	0	0	0
21	0	38	3.4	0	0	23	No bednet	0	2	1	4	31.33	0	0	52026	ROUTINE	0	180	0	0	0	0
28	1	36	2.7	1	0	21	Treated bednet	0	1	1	4	25.87	1	6	54070	WV	0	180	0	0	0	0
31	0	32	3.2	0	0	20	Treated bednet	0	0	1	4	26.29	0	0	123308	ROUTINE	0	176	0	1	0	0
36	0	22	2	1	0	22	No bednet	1	0	1	4	21.1	1	17202	20329	ROUTINE	0	162	0	0	0	0
37	1	22	3.2	1	0	20	Treated bednet	0	1	1	4	17.35	1	47	32680	ROUTINE	0	116	0	0	0	0
38	0	22	3.2	1	0	32	No bednet	1	1	NA	4	24.94	0	0	32450	WV	1	156	1	0	0	1
30	0	34	3	1	0	23	Untreated bednet	0	1	1	4	22.87	0	0	112121	ROUTINE	0	177	0	0	0	0
33	1	30	NA	1	0	20	No bednet	0	0	NA	4	24.71	0	0	81227	ROUTINE	0	172	0	0	0	0
6	1	44	2.58	1	1	30	No bednet	1	2	1	4	30.47	0	0	150247	ROUTINE	0	180	0	0	0	0
17	1	42	2.8	0	1	30	No bednet	0	2	1	4	29.42	1	12	67582	ROUTINE	1	128	1	0	0	0
40	0	10	2.5	1	1	27	No bednet	0	2	1	3	22.9	1	11635	96620	ROUTINE	0	148	0	0	0	0
1	1	46	2.44	0	1	23	No bednet	1	2	1	4	26.43	1	11	14358	ROUTINE	0	188	0	0	0	0
2	0	46	3.6	0	1	24	Untreated bednet	1	1	0	4	28.52	0	0	86091	ROUTINE	0	190	0	0	0	0
3	1	46	3.2	0	1	27	Treated bednet	1	2	1	4	11.97	0	0	94565	ROUTINE	0	52	0	0	0	0
8	1	44	3.4	1	1	20	No bednet	1	2	0	4	25.67	0	0	99381	ROUTINE	0	188	0	0	0	0
12	1	43	3.2	0	1	28	No bednet	1	2	1	4	24.81	0	0	71300	VHW	0	184	0	0	0	0
15	1	42	3.22	0	1	23	Untreated bednet	0	1	1	4	24.29	0	0	14623	ROUTINE	0	185	0	0	0	0
18	0	42	3.2	0	1	35	Treated bednet	1	2	1	4	33.94	0	0	125347	ROUTINE	0	184	0	0	0	0
20	0	40	2.3	0	0	27	No bednet	1	2	1	4	23.9	0	0	26404	ROUTINE	0	180	0	0	0	0
24	1	39	2.9	0	0	25	Untreated bednet	1	0	1	4	24.97	1	1	150794	ROUTINE	0	172	0	0	0	0
25	0	38	3.6	0	0	28	No bednet	1	2	0	4	23.94	1	0	121086	ROUTINE	0	176	0	0	0	0
26	0	38	3.3	0	0	26	Treated bednet	1	2	1	4	24.27	0	0	10141	ROUTINE	0	176	0	0	0	0
32	1	32	3	1	0	25	Treated bednet	1	2	NA	4	29.63	0	0	70368	ROUTINE	0	176	0	0	0	0
36	0	23	2	1	0	22	No bednet	1	0	1	4	21.1	1	17202	20329	WV	0	162	0	0	1	0
38	0	23	3.2	1	0	32	No bednet	1	1	NA	4	24.94	0	0	32450	ROUTINE	0	156	0	1	0	0
41	0	9	3	1	1	18	No bednet	1	0	1	4	26.06	1	12	53995	ROUTINE	0	154	0	0	0	0
42	1	9	3.2	1	1	22	No bednet	0	1	1	4	23.39	0	0	38220	ROUTINE	0	152	0	0	0	0
4	0	45	3.4	0	1	23	Untreated bednet	0	2	1	4	28.6	0	0	62584	ROUTINE	0	188	0	0	0	0
9	1	44	3.2	1	1	18	Untreated bednet	0	0	1	4	25.7	0	0	97513	ROUTINE	0	188	0	0	0	0
21	0	39	3.4	0	0	23	No bednet	0	2	1	4	31.33	0	0	52026	WV	1	180	1	0	0	0
28	1	37	2.7	1	0	21	Treated bednet	0	1	1	4	25.87	1	6	54070	ROUTINE	0	180	0	0	0	0
29	1	36	2.4	0	0	18	Treated bednet	0	0	0	4	23.87	0	0	9799	ROUTINE	0	144	0	0	0	0
10	1	44	NA	0	1	35	NA	0	2	NA	4	10.52	1	64	29384	ROUTINE	0	46	0	0	1	0
21	0	40	3.4	0	0	23	No bednet	0	2	1	4	31.33	0	0	52026	WV	1	180	1	0	1	0
19	1	41	2.6	1	1	32	Treated bednet	0	1	1	4	32.33	0	0	39519	WV	1	185	1	0	0	1
27	0	38	3	0	0	25	No bednet	0	2	1	4	22.9	1	26	31360	ROUTINE	1	176	0	0	0	0
34	0	30	3.2	1	0	22	Untreated bednet	0	0	1	4	22.03	1	610	64324	ROUTINE	0	172	0	0	0	0
35	0	26	3.1	1	0	25	Treated bednet	0	1	1	4	28.57	0	0	27936	ROUTINE	0	168	0	0	0	0
5	0	46	3.6	1	1	32	No bednet	1	2	0	4	25.81	0	0	94266	ROUTINE	0	189	0	0	0	0
7	0	44	3.1	1	1	25	Untreated bednet	1	2	1	4	26.35	0	0	64407	ROUTINE	0	184	0	1	0	0
11	1	44	3	0	1	28	Treated bednet	1	2	1	4	27.58	0	0	19477	ROUTINE	0	184	0	0	0	0
12	1	44	3.2	0	1	28	No bednet	1	2	1	4	24.81	0	0	71300	ROUTINE	1	184	0	0	0	0
13	1	44	3.1	0	1	25	Treated bednet	1	1	0	4	23.8	0	0	110052	ROUTINE	0	144	0	0	0	0
14	1	44	3.18	0	1	24	Treated bednet	1	2	1	4	26.55	0	0	96936	ROUTINE	0	184	0	0	0	0
23	0	40	3.66	0	0	30	Treated bednet	1	2	1	4	25.68	0	0	126944	ROUTINE	0	180	0	0	0	0
39	0	12	3.4	1	1	30	No bednet	1	2	1	3	28.47	1	7246	88171	ROUTINE	0	152	0	0	0	0
4	0	46	3.4	0	1	23	Untreated bednet	0	2	1	4	28.6	0	0	62584	ROUTINE	0	188	0	0	0	0
19	1	42	2.6	1	1	32	Treated bednet	0	1	1	4	32.33	0	0	39519	NA	1	185	0	0	0	1
21	0	40	3.4	0	0	23	No bednet	0	2	1	4	31.33	0	0	52026	ROUTINE	0	180	0	0	0	0
31	0	34	3.2	0	0	20	Treated bednet	0	0	1	4	26.29	0	0	123308	ROUTINE	0	176	0	1	0	0
36	0	24	2	1	0	22	No bednet	1	0	1	4	21.1	1	17202	20329	ROUTINE	0	162	0	0	0	0
30	0	36	3	1	0	23	Untreated bednet	0	1	1	4	22.87	0	0	112121	ROUTINE	0	177	0	0	0	0
33	1	32	NA	1	0	20	No bednet	0	0	NA	4	24.71	0	0	81227	ROUTINE	1	172	1	0	0	0
12	1	44	3.2	0	1	28	No bednet	1	2	1	4	24.81	0	0	71300	WV	1	184	1	0	1	0
23	0	40	3.66	0	0	30	Treated bednet	1	2	1	4	25.68	0	0	126944	WV	1	180	1	0	0	1
40	0	12	2.5	1	1	27	No bednet	0	2	1	3	22.9	1	11635	96620	ROUTINE	0	148	0	0	0	0
1	1	48	2.44	0	1	23	No bednet	1	2	1	4	26.43	1	11	14358	ROUTINE	0	188	0	0	0	0
2	0	48	3.6	0	1	24	Untreated bednet	1	1	0	4	28.52	0	0	86091	ROUTINE	0	190	1	0	0	0
3	1	48	3.2	0	1	27	Treated bednet	1	2	1	4	11.97	0	0	94565	ROUTINE	0	52	0	0	0	0
6	1	46	2.58	1	1	30	No bednet	1	2	1	4	30.47	0	0	150247	ROUTINE	0	180	0	1	0	0
8	1	46	3.4	1	1	20	No bednet	1	2	0	4	25.67	0	0	99381	ROUTINE	0	188	0	0	0	0
15	1	44	3.22	0	1	23	Untreated bednet	0	1	1	4	24.29	0	0	14623	ROUTINE	0	185	1	0	0	0
16	1	44	2.38	0	1	27	Untreated bednet	1	0	NA	4	21.23	0	0	65981	ROUTINE	0	92	0	0	0	0
18	0	44	3.2	0	1	35	Treated bednet	1	2	1	4	33.94	0	0	125347	ROUTINE	0	184	0	0	0	0
20	0	42	2.3	0	0	27	No bednet	1	2	1	4	23.9	0	0	26404	ROUTINE	0	180	0	0	0	0
24	1	41	2.9	0	0	25	Untreated bednet	1	0	1	4	24.97	1	1	150794	ROUTINE	0	172	0	0	0	0
25	0	40	3.6	0	0	28	No bednet	1	2	0	4	23.94	1	0	121086	ROUTINE	0	176	0	0	0	0
26	0	40	3.3	0	0	26	Treated bednet	1	2	1	4	24.27	0	0	10141	ROUTINE	0	176	0	0	0	0
32	1	34	3	1	0	25	Treated bednet	1	2	NA	4	29.63	0	0	70368	ROUTINE	0	176	0	0	0	0
38	0	25	3.2	1	0	32	No bednet	1	1	NA	4	24.94	0	0	32450	ROUTINE	0	156	0	0	0	0
41	0	11	3	1	1	18	No bednet	1	0	1	4	26.06	1	12	53995	ROUTINE	0	154	0	1	1	0
9	1	46	3.2	1	1	18	Untreated bednet	0	0	1	4	25.7	0	0	97513	ROUTINE	0	188	0	0	0	0
28	1	39	2.7	1	0	21	Treated bednet	0	1	1	4	25.87	1	6	54070	ROUTINE	1	180	0	0	0	0
29	1	38	2.4	0	0	18	Treated bednet	0	0	0	4	23.87	0	0	9799	ROUTINE	0	144	1	0	0	1
42	1	11	3.2	1	1	22	No bednet	0	1	1	4	23.39	0	0	38220	ROUTINE	0	152	0	0	0	0
10	1	46	NA	0	1	35	NA	0	2	NA	4	10.52	1	64	29384	ROUTINE	0	46	0	0	0	0
33	1	33	NA	1	0	20	No bednet	0	0	NA	4	24.71	0	0	81227	ROUTINE	0	172	0	0	0	0
12	1	45	3.2	0	1	28	No bednet	1	2	1	4	24.81	0	0	71300	WV	0	184	0	0	0	0
5	0	48	3.6	1	1	32	No bednet	1	2	0	4	25.81	0	0	94266	WV	0	189	0	0	0	1
39	0	14	3.4	1	1	30	No bednet	1	2	1	3	28.47	1	7246	88171	WV	1	152	1	0	0	0
23	0	42	3.66	0	0	30	Treated bednet	1	2	1	4	25.68	0	0	126944	WV	1	180	1	0	0	1
27	0	40	3	0	0	25	No bednet	0	2	1	4	22.9	1	26	31360	ROUTINE	1	176	1	0	0	0
34	0	32	3.2	1	0	22	Untreated bednet	0	0	1	4	22.03	1	610	64324	ROUTINE	0	172	0	1	0	0
4	0	48	3.4	0	1	23	Untreated bednet	0	2	1	4	28.6	0	0	62584	ROUTINE	1	188	1	0	0	0
5	0	48	3.6	1	1	32	No bednet	1	2	0	4	25.81	0	0	94266	ROUTINE	0	189	0	0	0	0
7	0	46	3.1	1	1	25	Untreated bednet	1	2	1	4	26.35	0	0	64407	ROUTINE	1	184	1	0	0	0
11	1	46	3	0	1	28	Treated bednet	1	2	1	4	27.58	0	0	19477	ROUTINE	0	184	0	0	0	0
12	1	46	3.2	0	1	28	No bednet	1	2	1	4	24.81	0	0	71300	ROUTINE	0	184	0	0	0	0
1	1	49	2.44	0	1	23	No bednet	1	2	1	4	26.43	1	11	14358	WV	1	188	1	0	0	0
19	1	44	2.6	1	1	32	Treated bednet	0	1	1	4	32.33	0	0	39519	ROUTINE	0	185	0	0	0	0
21	0	42	3.4	0	0	23	No bednet	0	2	1	4	31.33	0	0	52026	ROUTINE	0	180	0	0	0	0
31	0	36	3.2	0	0	20	Treated bednet	0	0	1	4	26.29	0	0	123308	ROUTINE	0	176	1	0	0	0
36	0	26	2	1	0	22	No bednet	1	0	1	4	21.1	1	17202	20329	ROUTINE	1	162	1	0	0	1
37	1	26	3.2	1	0	20	Treated bednet	0	1	1	4	17.35	1	47	32680	ROUTINE	0	116	0	1	0	0
13	1	46	3.1	0	1	25	Treated bednet	1	1	0	4	23.8	0	0	110052	ROUTINE	0	144	0	0	0	0
25	0	41	3.6	0	0	28	No bednet	1	2	0	4	23.94	1	0	121086	WV	0	176	0	0	1	0
30	0	38	3	1	0	23	Untreated bednet	0	1	1	4	22.87	0	0	112121	ROUTINE	0	177	0	1	0	0
33	1	34	NA	1	0	20	No bednet	0	0	NA	4	24.71	0	0	81227	ROUTINE	0	172	0	0	0	0
39	0	15	3.4	1	1	30	No bednet	1	2	1	3	28.47	1	7246	88171	BS CONTROL	0	152	0	0	0	0
42	1	12	3.2	1	1	22	No bednet	0	1	1	4	23.39	0	0	38220	WV	1	152	1	0	0	0
17	1	46	2.8	0	1	30	No bednet	0	2	1	4	29.42	1	12	67582	ROUTINE	1	128	1	0	0	0
40	0	14	2.5	1	1	27	No bednet	0	2	1	3	22.9	1	11635	96620	ROUTINE	0	148	0	1	0	0
43	0	2	3.2	1	1	23	Treated bednet	0	0	1	4	27.77	0	0	15988	ROUTINE	0	140	0	0	0	0
1	1	50	2.44	0	1	23	No bednet	1	2	1	4	26.43	1	11	14358	ROUTINE	0	188	0	0	0	0
2	0	50	3.6	0	1	24	Untreated bednet	1	1	0	4	28.52	0	0	86091	ROUTINE	0	190	0	0	0	0
3	1	50	3.2	0	1	27	Treated bednet	1	2	1	4	11.97	0	0	94565	ROUTINE	0	52	0	0	0	0
6	1	48	2.58	1	1	30	No bednet	1	2	1	4	30.47	0	0	150247	ROUTINE	0	180	0	0	0	0
7	0	47	3.1	1	1	25	Untreated bednet	1	2	1	4	26.35	0	0	64407	VHW	1	184	0	0	0	0
8	1	48	3.4	1	1	20	No bednet	1	2	0	4	25.67	0	0	99381	ROUTINE	0	188	0	0	0	0
15	1	46	3.22	0	1	23	Untreated bednet	0	1	1	4	24.29	0	0	14623	ROUTINE	0	185	0	0	0	0
16	1	46	2.38	0	1	27	Untreated bednet	1	0	NA	4	21.23	0	0	65981	ROUTINE	0	92	0	0	0	0
18	0	46	3.2	0	1	35	Treated bednet	1	2	1	4	33.94	0	0	125347	ROUTINE	0	184	0	0	0	0
20	0	44	2.3	0	0	27	No bednet	1	2	1	4	23.9	0	0	26404	ROUTINE	0	180	0	0	0	0
24	1	43	2.9	0	0	25	Untreated bednet	1	0	1	4	24.97	1	1	150794	ROUTINE	0	172	0	0	0	0
25	0	42	3.6	0	0	28	No bednet	1	2	0	4	23.94	1	0	121086	ROUTINE	0	176	0	0	0	0
32	1	36	3	1	0	25	Treated bednet	1	2	NA	4	29.63	0	0	70368	ROUTINE	0	176	0	0	0	0
38	0	27	3.2	1	0	32	No bednet	1	1	NA	4	24.94	0	0	32450	ROUTINE	1	156	0	0	0	0
41	0	13	3	1	1	18	No bednet	1	0	1	4	26.06	1	12	53995	ROUTINE	0	154	0	0	0	0
9	1	48	3.2	1	1	18	Untreated bednet	0	0	1	4	25.7	0	0	97513	ROUTINE	0	188	0	0	0	0
21	0	43	3.4	0	0	23	No bednet	0	2	1	4	31.33	0	0	52026	NA	1	180	0	0	0	0
28	1	41	2.7	1	0	21	Treated bednet	0	1	1	4	25.87	1	6	54070	ROUTINE	1	180	0	0	0	0
29	1	40	2.4	0	0	18	Treated bednet	0	0	0	4	23.87	0	0	9799	ROUTINE	1	144	1	0	0	1
42	1	13	3.2	1	1	22	No bednet	0	1	1	4	23.39	0	0	38220	ROUTINE	0	152	0	0	0	0
38	0	27	3.2	1	0	32	No bednet	1	1	NA	4	24.94	0	0	32450	WV	1	156	1	0	0	0
38	0	27	3.2	1	0	32	No bednet	1	1	NA	4	24.94	0	0	32450	WV	0	156	0	0	1	0
27	0	42	3	0	0	25	No bednet	0	2	1	4	22.9	1	26	31360	ROUTINE	0	176	0	0	0	0
34	0	34	3.2	1	0	22	Untreated bednet	0	0	1	4	22.03	1	610	64324	ROUTINE	0	172	0	0	0	0
35	0	30	3.1	1	0	25	Treated bednet	0	1	1	4	28.57	0	0	27936	ROUTINE	0	168	0	0	0	0
5	0	50	3.6	1	1	32	No bednet	1	2	0	4	25.81	0	0	94266	ROUTINE	0	189	0	0	0	0
7	0	48	3.1	1	1	25	Untreated bednet	1	2	1	4	26.35	0	0	64407	ROUTINE	0	184	0	0	0	0
11	1	48	3	0	1	28	Treated bednet	1	2	1	4	27.58	0	0	19477	ROUTINE	0	184	0	0	0	0
12	1	48	3.2	0	1	28	No bednet	1	2	1	4	24.81	0	0	71300	ROUTINE	1	184	1	0	0	0
13	1	48	3.1	0	1	25	Treated bednet	1	1	0	4	23.8	0	0	110052	ROUTINE	0	144	0	1	0	0
14	1	48	3.18	0	1	24	Treated bednet	1	2	1	4	26.55	0	0	96936	ROUTINE	0	184	0	0	0	0
23	0	44	3.66	0	0	30	Treated bednet	1	2	1	4	25.68	0	0	126944	ROUTINE	0	180	0	0	0	0
39	0	16	3.4	1	1	30	No bednet	1	2	1	3	28.47	1	7246	88171	ROUTINE	0	152	0	0	0	0
4	0	50	3.4	0	1	23	Untreated bednet	0	2	1	4	28.6	0	0	62584	NA	0	188	0	0	0	0
19	1	46	2.6	1	1	32	Treated bednet	0	1	1	4	32.33	0	0	39519	ROUTINE	0	185	0	1	0	0
21	0	44	3.4	0	0	23	No bednet	0	2	1	4	31.33	0	0	52026	ROUTINE	0	180	0	0	0	0
28	1	42	2.7	1	0	21	Treated bednet	0	1	1	4	25.87	1	6	54070	WV	1	180	1	0	0	1
29	1	41	2.4	0	0	18	Treated bednet	0	0	0	4	23.87	0	0	9799	WV	0	144	0	0	0	0
31	0	38	3.2	0	0	20	Treated bednet	0	0	1	4	26.29	0	0	123308	ROUTINE	0	176	0	0	0	0
36	0	28	2	1	0	22	No bednet	1	0	1	4	21.1	1	17202	20329	ROUTINE	0	162	0	0	0	0
37	1	28	3.2	1	0	20	Treated bednet	0	1	1	4	17.35	1	47	32680	ROUTINE	0	116	0	0	0	0
30	0	40	3	1	0	23	Untreated bednet	0	1	1	4	22.87	0	0	112121	ROUTINE	0	177	0	0	0	0
33	1	36	NA	1	0	20	No bednet	0	0	NA	4	24.71	0	0	81227	ROUTINE	0	172	0	0	0	0
17	1	48	2.8	0	1	30	No bednet	0	2	1	4	29.42	1	12	67582	ROUTINE	0	128	0	0	0	0
40	0	16	2.5	1	1	27	No bednet	0	2	1	3	22.9	1	11635	96620	ROUTINE	0	148	0	0	0	0
43	0	4	3.2	1	1	23	Treated bednet	0	0	1	4	27.77	0	0	15988	ROUTINE	0	140	0	0	0	0
1	1	52	2.44	0	1	23	No bednet	1	2	1	4	26.43	1	11	14358	ROUTINE	0	188	0	0	0	0
2	0	52	3.6	0	1	24	Untreated bednet	1	1	0	4	28.52	0	0	86091	ROUTINE	0	190	0	0	0	0
3	1	52	3.2	0	1	27	Treated bednet	1	2	1	4	11.97	0	0	94565	ROUTINE	0	52	0	0	0	0
6	1	50	2.58	1	1	30	No bednet	1	2	1	4	30.47	0	0	150247	ROUTINE	0	180	0	0	0	0
8	1	50	3.4	1	1	20	No bednet	1	2	0	4	25.67	0	0	99381	ROUTINE	0	188	0	0	0	0
12	1	49	3.2	0	1	28	No bednet	1	2	1	4	24.81	0	0	71300	WV	0	184	1	0	0	0
15	1	48	3.22	0	1	23	Untreated bednet	0	1	1	4	24.29	0	0	14623	ROUTINE	0	185	0	0	0	0
18	0	48	3.2	0	1	35	Treated bednet	1	2	1	4	33.94	0	0	125347	ROUTINE	0	184	0	0	0	0
20	0	46	2.3	0	0	27	No bednet	1	2	1	4	23.9	0	0	26404	ROUTINE	0	180	0	1	0	0
25	0	44	3.6	0	0	28	No bednet	1	2	0	4	23.94	1	0	121086	ROUTINE	0	176	0	1	0	0
26	0	44	3.3	0	0	26	Treated bednet	1	2	1	4	24.27	0	0	10141	ROUTINE	0	176	0	0	0	0
32	1	38	3	1	0	25	Treated bednet	1	2	NA	4	29.63	0	0	70368	ROUTINE	0	176	0	0	0	0
38	0	29	3.2	1	0	32	No bednet	1	1	NA	4	24.94	0	0	32450	ROUTINE	0	156	0	0	0	0
41	0	15	3	1	1	18	No bednet	1	0	1	4	26.06	1	12	53995	ROUTINE	0	154	0	1	0	0
9	1	50	3.2	1	1	18	Untreated bednet	0	0	1	4	25.7	0	0	97513	ROUTINE	0	188	0	0	0	0
24	1	45	2.9	0	0	25	Untreated bednet	1	0	1	4	24.97	1	1	150794	ROUTINE	0	172	0	0	0	0
28	1	43	2.7	1	0	21	Treated bednet	0	1	1	4	25.87	1	6	54070	ROUTINE	0	180	0	0	0	0
29	1	42	2.4	0	0	18	Treated bednet	0	0	0	4	23.87	0	0	9799	ROUTINE	0	144	0	0	0	0
42	1	15	3.2	1	1	22	No bednet	0	1	1	4	23.39	0	0	38220	ROUTINE	0	152	0	0	0	0
27	0	44	3	0	0	25	No bednet	0	2	1	4	22.9	1	26	31360	ROUTINE	0	176	0	0	0	0
34	0	36	3.2	1	0	22	Untreated bednet	0	0	1	4	22.03	1	610	64324	ROUTINE	0	172	0	0	0	0
35	0	32	3.1	1	0	25	Treated bednet	0	1	1	4	28.57	0	0	27936	ROUTINE	0	168	0	0	0	0
5	0	52	3.6	1	1	32	No bednet	1	2	0	4	25.81	0	0	94266	ROUTINE	0	189	0	0	0	0
7	0	50	3.1	1	1	25	Untreated bednet	1	2	1	4	26.35	0	0	64407	ROUTINE	1	184	0	0	0	0
11	1	50	3	0	1	28	Treated bednet	1	2	1	4	27.58	0	0	19477	ROUTINE	0	184	0	0	0	0
12	1	50	3.2	0	1	28	No bednet	1	2	1	4	24.81	0	0	71300	ROUTINE	0	184	0	0	0	0
13	1	50	3.1	0	1	25	Treated bednet	1	1	0	4	23.8	0	0	110052	ROUTINE	0	144	0	0	0	0
14	1	50	3.18	0	1	24	Treated bednet	1	2	1	4	26.55	0	0	96936	ROUTINE	0	184	0	0	0	0
23	0	46	3.66	0	0	30	Treated bednet	1	2	1	4	25.68	0	0	126944	ROUTINE	0	180	0	0	0	0
39	0	18	3.4	1	1	30	No bednet	1	2	1	3	28.47	1	7246	88171	ROUTINE	0	152	0	1	0	0
9	1	51	3.2	1	1	18	Untreated bednet	0	0	1	4	25.7	0	0	97513	ROUTINE	0	188	1	0	0	1
19	1	48	2.6	1	1	32	Treated bednet	0	1	1	4	32.33	0	0	39519	ROUTINE	1	185	0	0	0	0
21	0	46	3.4	0	0	23	No bednet	0	2	1	4	31.33	0	0	52026	ROUTINE	1	180	1	0	0	1
31	0	40	3.2	0	0	20	Treated bednet	0	0	1	4	26.29	0	0	123308	ROUTINE	0	176	0	0	0	0
36	0	30	2	1	0	22	No bednet	1	0	1	4	21.1	1	17202	20329	ROUTINE	1	162	1	0	0	0
37	1	30	3.2	1	0	20	Treated bednet	0	1	1	4	17.35	1	47	32680	ROUTINE	0	116	0	1	0	0
30	0	42	3	1	0	23	Untreated bednet	0	1	1	4	22.87	0	0	112121	ROUTINE	1	177	1	0	0	0
33	1	38	NA	1	0	20	No bednet	0	0	NA	4	24.71	0	0	81227	VHW	1	172	0	0	0	0
23	0	46	3.66	0	0	30	Treated bednet	1	2	1	4	25.68	0	0	126944	WV	1	180	1	0	0	0
17	1	50	2.8	0	1	30	No bednet	0	2	1	4	29.42	1	12	67582	ROUTINE	0	128	0	0	0	0
40	0	18	2.5	1	1	27	No bednet	0	2	1	3	22.9	1	11635	96620	ROUTINE	0	148	0	0	0	0
43	0	6	3.2	1	1	23	Treated bednet	0	0	1	4	27.77	0	0	15988	ROUTINE	0	140	0	0	0	0
1	1	54	2.44	0	1	23	No bednet	1	2	1	4	26.43	1	11	14358	NA	0	188	0	0	0	0
6	1	52	2.58	1	1	30	No bednet	1	2	1	4	30.47	0	0	150247	ROUTINE	0	180	0	0	0	0
8	1	52	3.4	1	1	20	No bednet	1	2	0	4	25.67	0	0	99381	ROUTINE	0	188	0	0	0	0
15	1	50	3.22	0	1	23	Untreated bednet	0	1	1	4	24.29	0	0	14623	ROUTINE	0	185	0	0	0	0
18	0	50	3.2	0	1	35	Treated bednet	1	2	1	4	33.94	0	0	125347	ROUTINE	0	184	1	0	0	0
24	1	47	2.9	0	0	25	Untreated bednet	1	0	1	4	24.97	1	1	150794	ROUTINE	0	172	0	0	0	0
25	0	46	3.6	0	0	28	No bednet	1	2	0	4	23.94	1	0	121086	ROUTINE	0	176	0	0	0	0
26	0	46	3.3	0	0	26	Treated bednet	1	2	1	4	24.27	0	0	10141	ROUTINE	0	176	0	0	0	0
32	1	40	3	1	0	25	Treated bednet	1	2	NA	4	29.63	0	0	70368	ROUTINE	0	176	0	0	0	0
38	0	31	3.2	1	0	32	No bednet	1	1	NA	4	24.94	0	0	32450	ROUTINE	0	156	0	0	0	0
41	0	17	3	1	1	18	No bednet	1	0	1	4	26.06	1	12	53995	ROUTINE	0	154	0	0	0	0
9	1	52	3.2	1	1	18	Untreated bednet	0	0	1	4	25.7	0	0	97513	ROUTINE	0	188	0	0	0	0
20	0	48	2.3	0	0	27	No bednet	1	2	1	4	23.9	0	0	26404	WV	0	180	0	0	0	0
21	0	47	3.4	0	0	23	No bednet	0	2	1	4	31.33	0	0	52026	WV	0	180	0	0	0	0
29	1	44	2.4	0	0	18	Treated bednet	0	0	0	4	23.87	0	0	9799	ROUTINE	0	144	0	0	0	0
36	0	31	2	1	0	22	No bednet	1	0	1	4	21.1	1	17202	20329	WV	0	162	0	0	0	0
42	1	17	3.2	1	1	22	No bednet	0	1	1	4	23.39	0	0	38220	ROUTINE	0	152	0	1	0	0
30	0	43	3	1	0	23	Untreated bednet	0	1	1	4	22.87	0	0	112121	WV	0	177	0	0	0	0
23	0	47	3.66	0	0	30	Treated bednet	1	2	1	4	25.68	0	0	126944	WV	0	180	0	0	0	0
27	0	46	3	0	0	25	No bednet	0	2	1	4	22.9	1	26	31360	ROUTINE	1	176	1	0	0	0
34	0	38	3.2	1	0	22	Untreated bednet	0	0	1	4	22.03	1	610	64324	ROUTINE	0	172	0	0	0	0
35	0	34	3.1	1	0	25	Treated bednet	0	1	1	4	28.57	0	0	27936	ROUTINE	0	168	0	0	0	0
38	0	31	3.2	1	0	32	No bednet	1	1	NA	4	24.94	0	0	32450	WV	0	156	0	0	0	0
7	0	52	3.1	1	1	25	Untreated bednet	1	2	1	4	26.35	0	0	64407	ROUTINE	0	184	0	0	0	0
11	1	52	3	0	1	28	Treated bednet	1	2	1	4	27.58	0	0	19477	ROUTINE	0	184	0	0	0	0
12	1	52	3.2	0	1	28	No bednet	1	2	1	4	24.81	0	0	71300	ROUTINE	0	184	0	0	0	0
13	1	52	3.1	0	1	25	Treated bednet	1	1	0	4	23.8	0	0	110052	ROUTINE	0	144	0	0	0	0
44	1	4	2.2	1	1	18	Treated bednet	1	0	1	3	22.03	1	1396	121044	ROUTINE	0	136	0	0	0	0
4	0	54	3.4	0	1	23	Untreated bednet	0	2	1	4	28.6	0	0	62584	WV	1	188	1	0	0	0
14	1	52	3.18	0	1	24	Treated bednet	1	2	1	4	26.55	0	0	96936	ROUTINE	0	184	0	0	0	0
19	1	50	2.6	1	1	32	Treated bednet	0	1	1	4	32.33	0	0	39519	ROUTINE	1	185	1	0	0	0
21	0	48	3.4	0	0	23	No bednet	0	2	1	4	31.33	0	0	52026	ROUTINE	0	180	0	0	0	0
31	0	42	3.2	0	0	20	Treated bednet	0	0	1	4	26.29	0	0	123308	VHW	0	176	0	0	0	0
37	1	32	3.2	1	0	20	Treated bednet	0	1	1	4	17.35	1	47	32680	ROUTINE	0	116	0	0	0	0
39	0	20	3.4	1	1	30	No bednet	1	2	1	3	28.47	1	7246	88171	ROUTINE	0	152	0	0	0	0
30	0	44	3	1	0	23	Untreated bednet	0	1	1	4	22.87	0	0	112121	ROUTINE	0	177	0	1	0	0
33	1	40	NA	1	0	20	No bednet	0	0	NA	4	24.71	0	0	81227	ROUTINE	0	172	0	0	0	0
16	1	52	2.38	0	1	27	Untreated bednet	1	0	NA	4	21.23	0	0	65981	VHW	0	92	0	0	0	0
15	1	52	3.22	0	1	23	Untreated bednet	0	1	1	4	24.29	0	0	14623	WV	0	185	1	0	0	0
17	1	52	2.8	0	1	30	No bednet	0	2	1	4	29.42	1	12	67582	ROUTINE	1	128	0	0	0	0
27	0	47	3	0	0	25	No bednet	0	2	1	4	22.9	1	26	31360	ROUTINE	0	176	0	0	0	0
40	0	20	2.5	1	1	27	No bednet	0	2	1	3	22.9	1	11635	96620	ROUTINE	0	148	0	0	0	0
43	0	8	3.2	1	1	23	Treated bednet	0	0	1	4	27.77	0	0	15988	ROUTINE	0	140	0	0	0	0
1	1	56	2.44	0	1	23	No bednet	1	2	1	4	26.43	1	11	14358	ROUTINE	1	188	1	0	0	1
2	0	56	3.6	0	1	24	Untreated bednet	1	1	0	4	28.52	0	0	86091	ROUTINE	0	190	1	0	0	0
15	1	52	3.22	0	1	23	Untreated bednet	0	1	1	4	24.29	0	0	14623	ROUTINE	0	185	0	1	0	0
18	0	52	3.2	0	1	35	Treated bednet	1	2	1	4	33.94	0	0	125347	ROUTINE	0	184	0	0	0	0
20	0	50	2.3	0	0	27	No bednet	1	2	1	4	23.9	0	0	26404	ROUTINE	0	180	0	0	0	0
24	1	49	2.9	0	0	25	Untreated bednet	1	0	1	4	24.97	1	1	150794	ROUTINE	0	172	0	0	0	0
25	0	48	3.6	0	0	28	No bednet	1	2	0	4	23.94	1	0	121086	ROUTINE	0	176	0	0	0	0
26	0	48	3.3	0	0	26	Treated bednet	1	2	1	4	24.27	0	0	10141	ROUTINE	0	176	0	1	0	0
38	0	33	3.2	1	0	32	No bednet	1	1	NA	4	24.94	0	0	32450	ROUTINE	0	156	0	0	0	0
41	0	19	3	1	1	18	No bednet	1	0	1	4	26.06	1	12	53995	ROUTINE	0	154	0	0	0	0
4	0	55	3.4	0	1	23	Untreated bednet	0	2	1	4	28.6	0	0	62584	WV	0	188	0	0	0	0
14	1	53	3.18	0	1	24	Treated bednet	1	2	1	4	26.55	0	0	96936	WV	0	184	0	0	1	0
28	1	47	2.7	1	0	21	Treated bednet	0	1	1	4	25.87	1	6	54070	ROUTINE	0	180	0	0	0	0
29	1	46	2.4	0	0	18	Treated bednet	0	0	0	4	23.87	0	0	9799	ROUTINE	0	144	0	0	0	0
32	1	42	3	1	0	25	Treated bednet	1	2	NA	4	29.63	0	0	70368	ROUTINE	0	176	0	0	0	0
42	1	19	3.2	1	1	22	No bednet	0	1	1	4	23.39	0	0	38220	ROUTINE	0	152	0	0	0	0
34	0	40	3.2	1	0	22	Untreated bednet	0	0	1	4	22.03	1	610	64324	ROUTINE	0	172	0	0	0	0
35	0	36	3.1	1	0	25	Treated bednet	0	1	1	4	28.57	0	0	27936	ROUTINE	0	168	1	0	0	0
5	0	56	3.6	1	1	32	No bednet	1	2	0	4	25.81	0	0	94266	ROUTINE	0	189	0	0	0	0
39	0	22	3.4	1	1	30	No bednet	1	2	1	3	28.47	1	7246	88171	ROUTINE	1	152	0	0	0	0
44	1	6	2.2	1	1	18	Treated bednet	1	0	1	3	22.03	1	1396	121044	ROUTINE	0	136	0	0	0	0
4	0	56	3.4	0	1	23	Untreated bednet	0	2	1	4	28.6	0	0	62584	ROUTINE	0	188	0	0	0	0
19	1	52	2.6	1	1	32	Treated bednet	0	1	1	4	32.33	0	0	39519	ROUTINE	1	185	0	0	0	0
21	0	50	3.4	0	0	23	No bednet	0	2	1	4	31.33	0	0	52026	ROUTINE	1	180	0	0	0	0
23	0	50	3.66	0	0	30	Treated bednet	1	2	1	4	25.68	0	0	126944	ROUTINE	1	180	0	0	0	0
31	0	44	3.2	0	0	20	Treated bednet	0	0	1	4	26.29	0	0	123308	ROUTINE	0	176	0	0	0	0
36	0	34	2	1	0	22	No bednet	1	0	1	4	21.1	1	17202	20329	VHW	0	162	0	0	0	0
37	1	34	3.2	1	0	20	Treated bednet	0	1	1	4	17.35	1	47	32680	ROUTINE	0	116	0	0	0	0
19	1	52	2.6	1	1	32	Treated bednet	0	1	1	4	32.33	0	0	39519	VHW	1	185	1	0	0	0
30	0	46	3	1	0	23	Untreated bednet	0	1	1	4	22.87	0	0	112121	ROUTINE	0	177	0	0	0	0
33	1	42	NA	1	0	20	No bednet	0	0	NA	4	24.71	0	0	81227	ROUTINE	0	172	1	0	0	0
27	0	49	3	0	0	25	No bednet	0	2	1	4	22.9	1	26	31360	WV	1	176	1	0	0	0
40	0	22	2.5	1	1	27	No bednet	0	2	1	3	22.9	1	11635	96620	ROUTINE	0	148	0	1	0	0
43	0	10	3.2	1	1	23	Treated bednet	0	0	1	4	27.77	0	0	15988	ROUTINE	0	140	0	0	0	0
6	1	56	2.58	1	1	30	No bednet	1	2	1	4	30.47	0	0	150247	ROUTINE	0	180	0	0	0	0
15	1	54	3.22	0	1	23	Untreated bednet	0	1	1	4	24.29	0	0	14623	WV	0	185	0	0	1	0
20	0	52	2.3	0	0	27	No bednet	1	2	1	4	23.9	0	0	26404	ROUTINE	0	180	0	0	0	0
24	1	51	2.9	0	0	25	Untreated bednet	1	0	1	4	24.97	1	1	150794	ROUTINE	0	172	0	0	0	0
25	0	50	3.6	0	0	28	No bednet	1	2	0	4	23.94	1	0	121086	ROUTINE	0	176	0	0	0	0
26	0	50	3.3	0	0	26	Treated bednet	1	2	1	4	24.27	0	0	10141	ROUTINE	0	176	0	0	0	0
32	1	44	3	1	0	25	Treated bednet	1	2	NA	4	29.63	0	0	70368	ROUTINE	0	176	0	0	0	0
38	0	35	3.2	1	0	32	No bednet	1	1	NA	4	24.94	0	0	32450	ROUTINE	0	156	0	1	0	0
41	0	21	3	1	1	18	No bednet	1	0	1	4	26.06	1	12	53995	ROUTINE	0	154	0	0	0	0
9	1	56	3.2	1	1	18	Untreated bednet	0	0	1	4	25.7	0	0	97513	ROUTINE	0	188	0	0	0	0
28	1	49	2.7	1	0	21	Treated bednet	0	1	1	4	25.87	1	6	54070	ROUTINE	0	180	0	0	0	0
29	1	48	2.4	0	0	18	Treated bednet	0	0	0	4	23.87	0	0	9799	ROUTINE	0	144	0	0	0	0
42	1	21	3.2	1	1	22	No bednet	0	1	1	4	23.39	0	0	38220	ROUTINE	0	152	0	0	0	0
31	0	46	3.2	0	0	20	Treated bednet	0	0	1	4	26.29	0	0	123308	WV	0	176	1	0	0	1
27	0	50	3	0	0	25	No bednet	0	2	1	4	22.9	1	26	31360	ROUTINE	0	176	0	1	0	0
35	0	38	3.1	1	0	25	Treated bednet	0	1	1	4	28.57	0	0	27936	ROUTINE	0	168	0	0	0	0
7	0	56	3.1	1	1	25	Untreated bednet	1	2	1	4	26.35	0	0	64407	ROUTINE	0	184	0	0	0	0
11	1	56	3	0	1	28	Treated bednet	1	2	1	4	27.58	0	0	19477	ROUTINE	0	184	0	0	0	0
12	1	56	3.2	0	1	28	No bednet	1	2	1	4	24.81	0	0	71300	ROUTINE	1	184	1	0	0	0
13	1	56	3.1	0	1	25	Treated bednet	1	1	0	4	23.8	0	0	110052	ROUTINE	0	144	0	1	0	0
23	0	52	3.66	0	0	30	Treated bednet	1	2	1	4	25.68	0	0	126944	ROUTINE	0	180	0	0	0	0
39	0	24	3.4	1	1	30	No bednet	1	2	1	3	28.47	1	7246	88171	ROUTINE	1	152	0	0	0	0
44	1	8	2.2	1	1	18	Treated bednet	1	0	1	3	22.03	1	1396	121044	ROUTINE	0	136	0	0	0	0
21	0	52	3.4	0	0	23	No bednet	0	2	1	4	31.33	0	0	52026	ROUTINE	1	180	0	0	0	0
28	1	50	2.7	1	0	21	Treated bednet	0	1	1	4	25.87	1	6	54070	WV	0	180	0	0	1	0
36	0	36	2	1	0	22	No bednet	1	0	1	4	21.1	1	17202	20329	ROUTINE	0	162	0	0	0	0
37	1	36	3.2	1	0	20	Treated bednet	0	1	1	4	17.35	1	47	32680	ROUTINE	0	116	0	0	0	0
30	0	48	3	1	0	23	Untreated bednet	0	1	1	4	22.87	0	0	112121	ROUTINE	0	177	0	0	0	0
33	1	44	NA	1	0	20	No bednet	0	0	NA	4	24.71	0	0	81227	ROUTINE	0	172	0	0	0	0
45	1	6	2.6	1	1	20	No bednet	0	1	1	4	20.13	0	0	39689	ROUTINE	0	136	0	0	0	0
42	1	22	3.2	1	1	22	No bednet	0	1	1	4	23.39	0	0	38220	WV	0	152	1	0	0	0
17	1	56	2.8	0	1	30	No bednet	0	2	1	4	29.42	1	12	67582	ROUTINE	0	128	0	0	0	0
36	0	37	2	1	0	22	No bednet	1	0	1	4	21.1	1	17202	20329	WV	1	162	1	0	0	1
40	0	24	2.5	1	1	27	No bednet	0	2	1	3	22.9	1	11635	96620	ROUTINE	0	148	1	0	0	0
43	0	12	3.2	1	1	23	Treated bednet	0	0	1	4	27.77	0	0	15988	ROUTINE	1	140	0	0	0	0
1	1	60	2.44	0	1	23	No bednet	1	2	1	4	26.43	1	11	14358	ROUTINE	1	188	0	0	0	0
2	0	60	3.6	0	1	24	Untreated bednet	1	1	0	4	28.52	0	0	86091	ROUTINE	0	190	0	0	0	0
8	1	58	3.4	1	1	20	No bednet	1	2	0	4	25.67	0	0	99381	ROUTINE	0	188	0	0	0	0
16	1	56	2.38	0	1	27	Untreated bednet	1	0	NA	4	21.23	0	0	65981	ROUTINE	0	92	0	0	0	0
25	0	52	3.6	0	0	28	No bednet	1	2	0	4	23.94	1	0	121086	ROUTINE	0	176	0	0	0	0
32	1	46	3	1	0	25	Treated bednet	1	2	NA	4	29.63	0	0	70368	ROUTINE	0	176	0	0	0	0
38	0	37	3.2	1	0	32	No bednet	1	1	NA	4	24.94	0	0	32450	ROUTINE	0	156	0	0	0	0
41	0	23	3	1	1	18	No bednet	1	0	1	4	26.06	1	12	53995	ROUTINE	0	154	0	0	0	0
26	0	52	3.3	0	0	26	Treated bednet	1	2	1	4	24.27	0	0	10141	ROUTINE	0	176	0	1	0	0
28	1	51	2.7	1	0	21	Treated bednet	0	1	1	4	25.87	1	6	54070	ROUTINE	0	180	0	0	0	0
29	1	50	2.4	0	0	18	Treated bednet	0	0	0	4	23.87	0	0	9799	ROUTINE	0	144	0	0	0	0
42	1	23	3.2	1	1	22	No bednet	0	1	1	4	23.39	0	0	38220	ROUTINE	0	152	0	0	0	0
43	0	12	3.2	1	1	23	Treated bednet	0	0	1	4	27.77	0	0	15988	VHW	1	140	1	0	0	0
27	0	52	3	0	0	25	No bednet	0	2	1	4	22.9	1	26	31360	ROUTINE	0	176	1	0	0	1
34	0	44	3.2	1	0	22	Untreated bednet	0	0	1	4	22.03	1	610	64324	ROUTINE	0	172	0	0	0	0
35	0	40	3.1	1	0	25	Treated bednet	0	1	1	4	28.57	0	0	27936	ROUTINE	0	168	0	0	0	0
5	0	60	3.6	1	1	32	No bednet	1	2	0	4	25.81	0	0	94266	ROUTINE	0	189	0	0	0	0
44	1	10	2.2	1	1	18	Treated bednet	1	0	1	3	22.03	1	1396	121044	ROUTINE	0	136	0	0	0	0
31	0	48	3.2	0	0	20	Treated bednet	0	0	1	4	26.29	0	0	123308	NA	0	176	0	0	0	0
36	0	38	2	1	0	22	No bednet	1	0	1	4	21.1	1	17202	20329	NA	0	162	0	0	0	0
33	1	46	NA	1	0	20	No bednet	0	0	NA	4	24.71	0	0	81227	VHW	0	172	0	0	0	0
37	1	38	3.2	1	0	20	Treated bednet	0	1	1	4	17.35	1	47	32680	VHW	0	116	0	0	0	0
18	0	57	3.2	0	1	35	Treated bednet	1	2	1	4	33.94	0	0	125347	VHW	0	184	0	0	0	0
30	0	50	3	1	0	23	Untreated bednet	0	1	1	4	22.87	0	0	112121	VHW	0	177	0	0	0	0
17	1	58	2.8	0	1	30	No bednet	0	2	1	4	29.42	1	12	67582	NA	0	128	0	0	0	0
40	0	26	2.5	1	1	27	No bednet	0	2	1	3	22.9	1	11635	96620	ROUTINE	0	148	0	0	0	0
43	0	14	3.2	1	1	23	Treated bednet	0	0	1	4	27.77	0	0	15988	ROUTINE	0	140	0	0	0	0
6	1	60	2.58	1	1	30	No bednet	1	2	1	4	30.47	0	0	150247	ROUTINE	1	180	1	0	0	0
15	1	58	3.22	0	1	23	Untreated bednet	0	1	1	4	24.29	0	0	14623	VHW	0	185	0	0	0	0
20	0	56	2.3	0	0	27	No bednet	1	2	1	4	23.9	0	0	26404	ROUTINE	0	180	0	0	0	0
32	1	48	3	1	0	25	Treated bednet	1	2	NA	4	29.63	0	0	70368	ROUTINE	0	176	1	0	0	0
38	0	39	3.2	1	0	32	No bednet	1	1	NA	4	24.94	0	0	32450	ROUTINE	0	156	0	0	0	0
9	1	60	3.2	1	1	18	Untreated bednet	0	0	1	4	25.7	0	0	97513	ROUTINE	0	188	0	0	0	0
25	0	54	3.6	0	0	28	No bednet	1	2	0	4	23.94	1	0	121086	WV	0	176	0	0	0	1
28	1	53	2.7	1	0	21	Treated bednet	0	1	1	4	25.87	1	6	54070	ROUTINE	0	180	0	0	0	0
29	1	52	2.4	0	0	18	Treated bednet	0	0	0	4	23.87	0	0	9799	ROUTINE	0	144	0	0	0	0
1	1	63	2.44	0	1	23	No bednet	1	2	1	4	26.43	1	11	14358	WV	1	188	1	0	0	1
4	0	62	3.4	0	1	23	Untreated bednet	0	2	1	4	28.6	0	0	62584	ROUTINE	1	188	1	0	0	0
12	1	60	3.2	0	1	28	No bednet	1	2	1	4	24.81	0	0	71300	WV	0	184	0	0	0	0
26	0	55	3.3	0	0	26	Treated bednet	1	2	1	4	24.27	0	0	10141	WV	0	176	1	0	0	0
27	0	54	3	0	0	25	No bednet	0	2	1	4	22.9	1	26	31360	NA	1	176	0	0	0	0
34	0	46	3.2	1	0	22	Untreated bednet	0	0	1	4	22.03	1	610	64324	ROUTINE	0	172	0	0	0	0
35	0	42	3.1	1	0	25	Treated bednet	0	1	1	4	28.57	0	0	27936	ROUTINE	0	168	0	0	0	0
7	0	60	3.1	1	1	25	Untreated bednet	1	2	1	4	26.35	0	0	64407	ROUTINE	0	184	0	0	0	0
13	1	60	3.1	0	1	25	Treated bednet	1	1	0	4	23.8	0	0	110052	ROUTINE	0	144	0	0	0	0
14	1	60	3.18	0	1	24	Treated bednet	1	2	1	4	26.55	0	0	96936	ROUTINE	0	184	0	0	0	0
23	0	56	3.66	0	0	30	Treated bednet	1	2	1	4	25.68	0	0	126944	ROUTINE	0	180	0	0	0	0
44	1	12	2.2	1	1	18	Treated bednet	1	0	1	3	22.03	1	1396	121044	ROUTINE	0	136	0	0	0	0
47	0	2	3.2	0	0	23	NA	1	1	1	4	4.16	0	0	55876	ROUTINE	0	28	0	0	0	0
21	0	56	3.4	0	0	23	No bednet	0	2	1	4	31.33	0	0	52026	ROUTINE	0	180	0	1	0	0
31	0	50	3.2	0	0	20	Treated bednet	0	0	1	4	26.29	0	0	123308	ROUTINE	0	176	0	1	0	0
36	0	40	2	1	0	22	No bednet	1	0	1	4	21.1	1	17202	20329	ROUTINE	1	162	1	0	0	1
37	1	40	3.2	1	0	20	Treated bednet	0	1	1	4	17.35	1	47	32680	ROUTINE	0	116	0	0	0	0
46	0	4	3.3	0	0	19	Treated bednet	0	0	1	3	13.68	0	0	57792	ROUTINE	0	72	0	0	0	0
33	1	48	NA	1	0	20	No bednet	0	0	NA	4	24.71	0	0	81227	ROUTINE	0	172	0	0	0	0
45	1	10	2.6	1	1	20	No bednet	0	1	1	4	20.13	0	0	39689	ROUTINE	0	136	0	0	0	0
17	1	59	2.8	0	1	30	No bednet	0	2	1	4	29.42	1	12	67582	WV	1	128	0	0	0	0
31	0	51	3.2	0	0	20	Treated bednet	0	0	1	4	26.29	0	0	123308	WV	0	176	1	0	0	1
41	0	27	3	1	1	18	No bednet	1	0	1	4	26.06	1	12	53995	ROUTINE	0	154	0	1	0	0
32	1	50	3	1	0	25	Treated bednet	1	2	NA	4	29.63	0	0	70368	ROUTINE	0	176	0	0	0	0
39	0	29	3.4	1	1	30	No bednet	1	2	1	3	28.47	1	7246	88171	VHW	0	152	0	0	0	0
40	0	28	2.5	1	1	27	No bednet	0	2	1	3	22.9	1	11635	96620	ROUTINE	0	148	0	0	0	0
43	0	16	3.2	1	1	23	Treated bednet	0	0	1	4	27.77	0	0	15988	ROUTINE	0	140	0	0	0	0
2	0	64	3.6	0	1	24	Untreated bednet	1	1	0	4	28.52	0	0	86091	ROUTINE	0	190	0	0	0	0
6	1	62	2.58	1	1	30	No bednet	1	2	1	4	30.47	0	0	150247	WV	1	180	1	0	0	1
8	1	62	3.4	1	1	20	No bednet	1	2	0	4	25.67	0	0	99381	ROUTINE	0	188	1	0	0	0
16	1	60	2.38	0	1	27	Untreated bednet	1	0	NA	4	21.23	0	0	65981	ROUTINE	0	92	0	0	0	0
18	0	60	3.2	0	1	35	Treated bednet	1	2	1	4	33.94	0	0	125347	ROUTINE	0	184	0	0	0	0
25	0	56	3.6	0	0	28	No bednet	1	2	0	4	23.94	1	0	121086	ROUTINE	0	176	0	0	0	0
26	0	56	3.3	0	0	26	Treated bednet	1	2	1	4	24.27	0	0	10141	VHW	0	176	0	0	0	0
38	0	41	3.2	1	0	32	No bednet	1	1	NA	4	24.94	0	0	32450	ROUTINE	0	156	0	0	0	0
41	0	27	3	1	1	18	No bednet	1	0	1	4	26.06	1	12	53995	ROUTINE	0	154	0	0	0	0
42	1	27	3.2	1	1	22	No bednet	0	1	1	4	23.39	0	0	38220	ROUTINE	0	152	0	0	0	0
1	1	65	2.44	0	1	23	No bednet	1	2	1	4	26.43	1	11	14358	WV	1	188	1	0	0	0
17	1	60	2.8	0	1	30	No bednet	0	2	1	4	29.42	1	12	67582	VHW	0	128	0	0	0	0
27	0	56	3	0	0	25	No bednet	0	2	1	4	22.9	1	26	31360	ROUTINE	0	176	0	0	0	0
34	0	48	3.2	1	0	22	Untreated bednet	0	0	1	4	22.03	1	610	64324	ROUTINE	0	172	0	0	0	0
5	0	64	3.6	1	1	32	No bednet	1	2	0	4	25.81	0	0	94266	ROUTINE	0	189	0	1	0	0
6	1	63	2.58	1	1	30	No bednet	1	2	1	4	30.47	0	0	150247	WV	0	180	0	0	0	0
12	1	62	3.2	0	1	28	No bednet	1	2	1	4	24.81	0	0	71300	WV	0	184	0	0	0	1
35	0	44	3.1	1	0	25	Treated bednet	0	1	1	4	28.57	0	0	27936	VHW	0	168	0	0	0	0
39	0	30	3.4	1	1	30	No bednet	1	2	1	3	28.47	1	7246	88171	ROUTINE	1	152	1	0	0	0
41	0	28	3	1	1	18	No bednet	1	0	1	4	26.06	1	12	53995	WV	0	154	1	0	0	0
44	1	14	2.2	1	1	18	Treated bednet	1	0	1	3	22.03	1	1396	121044	ROUTINE	0	136	0	0	0	0
47	0	4	3.2	0	0	23	NA	1	1	1	4	4.16	0	0	55876	ROUTINE	0	28	0	0	0	0
4	0	64	3.4	0	1	23	Untreated bednet	0	2	1	4	28.6	0	0	62584	ROUTINE	0	188	0	0	0	0
13	1	62	3.1	0	1	25	Treated bednet	1	1	0	4	23.8	0	0	110052	WV	0	144	0	0	0	1
30	0	53	3	1	0	23	Untreated bednet	0	1	1	4	22.87	0	0	112121	VHW	0	177	0	0	0	0
31	0	52	3.2	0	0	20	Treated bednet	0	0	1	4	26.29	0	0	123308	ROUTINE	0	176	0	0	0	0
33	1	49	NA	1	0	20	No bednet	0	0	NA	4	24.71	0	0	81227	VHW	0	172	0	0	0	0
37	1	42	3.2	1	0	20	Treated bednet	0	1	1	4	17.35	1	47	32680	ROUTINE	0	116	0	0	0	0
45	1	11	2.6	1	1	20	No bednet	0	1	1	4	20.13	0	0	39689	VHW	0	136	0	0	0	0
46	0	6	3.3	0	0	19	Treated bednet	0	0	1	3	13.68	0	0	57792	ROUTINE	1	72	0	0	0	0
19	1	60	2.6	1	1	32	Treated bednet	0	1	1	4	32.33	0	0	39519	WV	0	185	1	0	0	0
38	0	42	3.2	1	0	32	No bednet	1	1	NA	4	24.94	0	0	32450	NA	0	156	0	0	0	0
32	1	52	3	1	0	25	Treated bednet	1	2	NA	4	29.63	0	0	70368	ROUTINE	0	176	0	1	0	0
40	0	30	2.5	1	1	27	No bednet	0	2	1	3	22.9	1	11635	96620	ROUTINE	0	148	0	0	0	0
43	0	18	3.2	1	1	23	Treated bednet	0	0	1	4	27.77	0	0	15988	ROUTINE	0	140	0	1	0	0
6	1	64	2.58	1	1	30	No bednet	1	2	1	4	30.47	0	0	150247	ROUTINE	0	180	0	0	0	0
20	0	60	2.3	0	0	27	No bednet	1	2	1	4	23.9	0	0	26404	ROUTINE	0	180	0	0	0	0
41	0	29	3	1	1	18	No bednet	1	0	1	4	26.06	1	12	53995	ROUTINE	0	154	0	0	0	0
9	1	64	3.2	1	1	18	Untreated bednet	0	0	1	4	25.7	0	0	97513	ROUTINE	0	188	0	0	0	0
28	1	57	2.7	1	0	21	Treated bednet	0	1	1	4	25.87	1	6	54070	ROUTINE	0	180	0	0	0	0
29	1	56	2.4	0	0	18	Treated bednet	0	0	0	4	23.87	0	0	9799	ROUTINE	0	144	0	0	0	0
42	1	29	3.2	1	1	22	No bednet	0	1	1	4	23.39	0	0	38220	ROUTINE	0	152	0	0	0	0
4	0	66	3.4	0	1	23	Untreated bednet	0	2	1	4	28.6	0	0	62584	WV	1	188	1	0	0	0
34	0	50	3.2	1	0	22	Untreated bednet	0	0	1	4	22.03	1	610	64324	ROUTINE	0	172	0	0	0	0
35	0	46	3.1	1	0	25	Treated bednet	0	1	1	4	28.57	0	0	27936	ROUTINE	0	168	0	0	0	0
7	0	64	3.1	1	1	25	Untreated bednet	1	2	1	4	26.35	0	0	64407	ROUTINE	0	184	0	0	0	0
11	1	64	3	0	1	28	Treated bednet	1	2	1	4	27.58	0	0	19477	ROUTINE	0	184	0	0	0	0
12	1	64	3.2	0	1	28	No bednet	1	2	1	4	24.81	0	0	71300	ROUTINE	0	184	0	0	0	0
13	1	64	3.1	0	1	25	Treated bednet	1	1	0	4	23.8	0	0	110052	ROUTINE	0	144	0	0	0	0
14	1	64	3.18	0	1	24	Treated bednet	1	2	1	4	26.55	0	0	96936	ROUTINE	0	184	0	0	0	0
44	1	16	2.2	1	1	18	Treated bednet	1	0	1	3	22.03	1	1396	121044	ROUTINE	0	136	0	0	0	0
47	0	6	3.2	0	0	23	NA	1	1	1	4	4.16	0	0	55876	ROUTINE	0	28	0	0	0	0
23	0	60	3.66	0	0	30	Treated bednet	1	2	1	4	25.68	0	0	126944	ROUTINE	0	180	0	0	0	0
37	1	44	3.2	1	0	20	Treated bednet	0	1	1	4	17.35	1	47	32680	ROUTINE	0	116	0	0	0	0
46	0	8	3.3	0	0	19	Treated bednet	0	0	1	3	13.68	0	0	57792	ROUTINE	0	72	0	1	0	0
30	0	56	3	1	0	23	Untreated bednet	0	1	1	4	22.87	0	0	112121	ROUTINE	0	177	0	0	0	0
33	1	52	NA	1	0	20	No bednet	0	0	NA	4	24.71	0	0	81227	ROUTINE	0	172	0	0	0	0
39	0	32	3.4	1	1	30	No bednet	1	2	1	3	28.47	1	7246	88171	WV	1	152	1	0	0	1
45	1	14	2.6	1	1	20	No bednet	0	1	1	4	20.13	0	0	39689	ROUTINE	0	136	0	0	0	0
4	0	67	3.4	0	1	23	Untreated bednet	0	2	1	4	28.6	0	0	62584	BS CONTROL	0	188	0	0	0	0
21	0	61	3.4	0	0	23	No bednet	0	2	1	4	31.33	0	0	52026	VHW	0	180	0	0	0	0
17	1	64	2.8	0	1	30	No bednet	0	2	1	4	29.42	1	12	67582	NA	0	128	0	0	0	0
17	1	64	2.8	0	1	30	No bednet	0	2	1	4	29.42	1	12	67582	VHW	1	128	0	0	0	0
40	0	32	2.5	1	1	27	No bednet	0	2	1	3	22.9	1	11635	96620	VHW	0	148	0	0	0	0
43	0	20	3.2	1	1	23	Treated bednet	0	0	1	4	27.77	0	0	15988	VHW	0	140	0	0	0	0
1	1	68	2.44	0	1	23	No bednet	1	2	1	4	26.43	1	11	14358	ROUTINE	1	188	0	0	0	0
2	0	68	3.6	0	1	24	Untreated bednet	1	1	0	4	28.52	0	0	86091	ROUTINE	0	190	0	0	0	0
8	1	66	3.4	1	1	20	No bednet	1	2	0	4	25.67	0	0	99381	ROUTINE	1	188	1	0	0	0
15	1	64	3.22	0	1	23	Untreated bednet	0	1	1	4	24.29	0	0	14623	ROUTINE	0	185	0	0	0	0
16	1	64	2.38	0	1	27	Untreated bednet	1	0	NA	4	21.23	0	0	65981	ROUTINE	0	92	0	0	0	0
18	0	64	3.2	0	1	35	Treated bednet	1	2	1	4	33.94	0	0	125347	ROUTINE	0	184	0	0	0	0
24	1	61	2.9	0	0	25	Untreated bednet	1	0	1	4	24.97	1	1	150794	ROUTINE	0	172	0	0	0	0
25	0	60	3.6	0	0	28	No bednet	1	2	0	4	23.94	1	0	121086	ROUTINE	0	176	0	0	0	0
26	0	60	3.3	0	0	26	Treated bednet	1	2	1	4	24.27	0	0	10141	ROUTINE	0	176	0	0	0	0
38	0	45	3.2	1	0	32	No bednet	1	1	NA	4	24.94	0	0	32450	ROUTINE	0	156	0	0	0	0
41	0	31	3	1	1	18	No bednet	1	0	1	4	26.06	1	12	53995	ROUTINE	0	154	0	0	0	0
42	1	31	3.2	1	1	22	No bednet	0	1	1	4	23.39	0	0	38220	VHW	0	152	0	0	0	0
27	0	60	3	0	0	25	No bednet	0	2	1	4	22.9	1	26	31360	ROUTINE	0	176	0	0	0	0
34	0	52	3.2	1	0	22	Untreated bednet	0	0	1	4	22.03	1	610	64324	ROUTINE	0	172	0	1	0	0
35	0	48	3.1	1	0	25	Treated bednet	0	1	1	4	28.57	0	0	27936	ROUTINE	0	168	0	1	0	0
5	0	68	3.6	1	1	32	No bednet	1	2	0	4	25.81	0	0	94266	ROUTINE	0	189	0	0	0	0
34	0	52	3.2	1	0	22	Untreated bednet	0	0	1	4	22.03	1	610	64324	WV	0	172	0	0	0	0
38	0	46	3.2	1	0	32	No bednet	1	1	NA	4	24.94	0	0	32450	WV	0	156	0	1	1	0
44	1	18	2.2	1	1	18	Treated bednet	1	0	1	3	22.03	1	1396	121044	ROUTINE	0	136	0	0	0	0
47	0	8	3.2	0	0	23	NA	1	1	1	4	4.16	0	0	55876	ROUTINE	0	28	0	0	0	0
4	0	68	3.4	0	1	23	Untreated bednet	0	2	1	4	28.6	0	0	62584	ROUTINE	0	188	0	0	0	0
19	1	64	2.6	1	1	32	Treated bednet	0	1	1	4	32.33	0	0	39519	ROUTINE	0	185	0	0	0	0
31	0	56	3.2	0	0	20	Treated bednet	0	0	1	4	26.29	0	0	123308	ROUTINE	0	176	0	1	0	0
37	1	46	3.2	1	0	20	Treated bednet	0	1	1	4	17.35	1	47	32680	ROUTINE	0	116	0	0	0	0
46	0	10	3.3	0	0	19	Treated bednet	0	0	1	3	13.68	0	0	57792	ROUTINE	0	72	0	0	0	0
45	1	16	2.6	1	1	20	No bednet	0	1	1	4	20.13	0	0	39689	ROUTINE	0	136	0	1	0	0
40	0	33	2.5	1	1	27	No bednet	0	2	1	3	22.9	1	11635	96620	WV	0	148	0	0	0	0
42	1	32	3.2	1	1	22	No bednet	0	1	1	4	23.39	0	0	38220	WV	0	152	1	0	1	0
32	1	56	3	1	0	25	Treated bednet	1	2	NA	4	29.63	0	0	70368	ROUTINE	0	176	0	0	0	0
40	0	34	2.5	1	1	27	No bednet	0	2	1	3	22.9	1	11635	96620	ROUTINE	0	148	1	0	0	0
43	0	22	3.2	1	1	23	Treated bednet	0	0	1	4	27.77	0	0	15988	VHW	0	140	0	0	0	0
6	1	68	2.58	1	1	30	No bednet	1	2	1	4	30.47	0	0	150247	ROUTINE	0	180	0	0	0	0
8	1	68	3.4	1	1	20	No bednet	1	2	0	4	25.67	0	0	99381	ROUTINE	1	188	1	0	0	0
20	0	64	2.3	0	0	27	No bednet	1	2	1	4	23.9	0	0	26404	ROUTINE	0	180	0	0	0	0
38	0	47	3.2	1	0	32	No bednet	1	1	NA	4	24.94	0	0	32450	ROUTINE	0	156	0	0	0	0
41	0	33	3	1	1	18	No bednet	1	0	1	4	26.06	1	12	53995	ROUTINE	0	154	0	0	0	0
42	1	33	3.2	1	1	22	No bednet	0	1	1	4	23.39	0	0	38220	WV	0	152	1	0	0	0
9	1	68	3.2	1	1	18	Untreated bednet	0	0	1	4	25.7	0	0	97513	VHW	0	188	0	0	0	0
28	1	61	2.7	1	0	21	Treated bednet	0	1	1	4	25.87	1	6	54070	ROUTINE	0	180	0	0	0	0
29	1	60	2.4	0	0	18	Treated bednet	0	0	0	4	23.87	0	0	9799	ROUTINE	0	144	0	0	0	0
35	0	50	3.1	1	0	25	Treated bednet	0	1	1	4	28.57	0	0	27936	ROUTINE	0	168	0	0	0	0
11	1	68	3	0	1	28	Treated bednet	1	2	1	4	27.58	0	0	19477	ROUTINE	0	184	0	0	0	0
12	1	68	3.2	0	1	28	No bednet	1	2	1	4	24.81	0	0	71300	ROUTINE	0	184	0	0	0	0
13	1	68	3.1	0	1	25	Treated bednet	1	1	0	4	23.8	0	0	110052	ROUTINE	0	144	0	1	0	0
14	1	68	3.18	0	1	24	Treated bednet	1	2	1	4	26.55	0	0	96936	ROUTINE	0	184	0	0	0	0
23	0	64	3.66	0	0	30	Treated bednet	1	2	1	4	25.68	0	0	126944	ROUTINE	0	180	0	0	0	0
39	0	36	3.4	1	1	30	No bednet	1	2	1	3	28.47	1	7246	88171	ROUTINE	0	152	0	0	0	0
44	1	20	2.2	1	1	18	Treated bednet	1	0	1	3	22.03	1	1396	121044	ROUTINE	0	136	0	0	0	0
47	0	10	3.2	0	0	23	NA	1	1	1	4	4.16	0	0	55876	ROUTINE	0	28	0	0	0	0
46	0	12	3.3	0	0	19	Treated bednet	0	0	1	3	13.68	0	0	57792	ROUTINE	0	72	0	1	0	0
21	0	65	3.4	0	0	23	No bednet	0	2	1	4	31.33	0	0	52026	ROUTINE	0	180	0	0	0	0
30	0	60	3	1	0	23	Untreated bednet	0	1	1	4	22.87	0	0	112121	VHW	0	177	0	0	0	0
37	1	48	3.2	1	0	20	Treated bednet	0	1	1	4	17.35	1	47	32680	VHW	0	116	0	0	0	0
17	1	67	2.8	0	1	30	No bednet	0	2	1	4	29.42	1	12	67582	VHW	1	128	1	0	0	0
45	1	18	2.6	1	1	20	No bednet	0	1	1	4	20.13	0	0	39689	VHW	0	136	0	0	0	0
40	0	36	2.5	1	1	27	No bednet	0	2	1	3	22.9	1	11635	96620	ROUTINE	0	148	0	0	0	0
43	0	24	3.2	1	1	23	Treated bednet	0	0	1	4	27.77	0	0	15988	ROUTINE	0	140	0	0	0	0
1	1	72	2.44	0	1	23	No bednet	1	2	1	4	26.43	1	11	14358	ROUTINE	0	188	0	0	0	0
2	0	72	3.6	0	1	24	Untreated bednet	1	1	0	4	28.52	0	0	86091	ROUTINE	1	190	0	0	0	0
15	1	68	3.22	0	1	23	Untreated bednet	0	1	1	4	24.29	0	0	14623	ROUTINE	0	185	0	0	0	0
18	0	68	3.2	0	1	35	Treated bednet	1	2	1	4	33.94	0	0	125347	VHW	0	184	0	0	0	0
24	1	65	2.9	0	0	25	Untreated bednet	1	0	1	4	24.97	1	1	150794	ROUTINE	0	172	0	0	0	0
25	0	64	3.6	0	0	28	No bednet	1	2	0	4	23.94	1	0	121086	ROUTINE	0	176	0	0	0	0
26	0	64	3.3	0	0	26	Treated bednet	1	2	1	4	24.27	0	0	10141	ROUTINE	0	176	0	0	0	0
38	0	49	3.2	1	0	32	No bednet	1	1	NA	4	24.94	0	0	32450	ROUTINE	0	156	0	1	0	0
41	0	35	3	1	1	18	No bednet	1	0	1	4	26.06	1	12	53995	ROUTINE	0	154	0	0	0	0
42	1	35	3.2	1	1	22	No bednet	0	1	1	4	23.39	0	0	38220	ROUTINE	1	152	0	0	0	0
42	1	35	3.2	1	1	22	No bednet	0	1	1	4	23.39	0	0	38220	VHW	1	152	1	0	0	0
17	1	68	2.8	0	1	30	No bednet	0	2	1	4	29.42	1	12	67582	BS CONTROL	0	128	0	0	0	0
15	1	69	3.22	0	1	23	Untreated bednet	0	1	1	4	24.29	0	0	14623	WV	0	185	0	1	0	0
27	0	64	3	0	0	25	No bednet	0	2	1	4	22.9	1	26	31360	ROUTINE	0	176	0	1	0	0
34	0	56	3.2	1	0	22	Untreated bednet	0	0	1	4	22.03	1	610	64324	ROUTINE	0	172	0	0	0	0
35	0	52	3.1	1	0	25	Treated bednet	0	1	1	4	28.57	0	0	27936	ROUTINE	0	168	0	1	0	0
5	0	72	3.6	1	1	32	No bednet	1	2	0	4	25.81	0	0	94266	ROUTINE	0	189	0	0	0	0
39	0	38	3.4	1	1	30	No bednet	1	2	1	3	28.47	1	7246	88171	ROUTINE	0	152	0	0	0	0
44	1	22	2.2	1	1	18	Treated bednet	1	0	1	3	22.03	1	1396	121044	ROUTINE	0	136	0	0	0	0
47	0	12	3.2	0	0	23	NA	1	1	1	4	4.16	0	0	55876	ROUTINE	0	28	0	1	0	1
4	0	72	3.4	0	1	23	Untreated bednet	0	2	1	4	28.6	0	0	62584	ROUTINE	0	188	0	0	0	0
19	1	68	2.6	1	1	32	Treated bednet	0	1	1	4	32.33	0	0	39519	ROUTINE	0	185	0	0	0	0
31	0	60	3.2	0	0	20	Treated bednet	0	0	1	4	26.29	0	0	123308	ROUTINE	0	176	0	1	0	0
37	1	50	3.2	1	0	20	Treated bednet	0	1	1	4	17.35	1	47	32680	ROUTINE	0	116	0	1	0	0
42	1	36	3.2	1	1	22	No bednet	0	1	1	4	23.39	0	0	38220	WV	0	152	0	1	0	0
46	0	14	3.3	0	0	19	Treated bednet	0	0	1	3	13.68	0	0	57792	ROUTINE	0	72	0	1	0	0
21	0	67	3.4	0	0	23	No bednet	0	2	1	4	31.33	0	0	52026	WV	1	180	1	0	0	0
45	1	20	2.6	1	1	20	No bednet	0	1	1	4	20.13	0	0	39689	ROUTINE	0	136	0	0	0	0
32	1	60	3	1	0	25	Treated bednet	1	2	NA	4	29.63	0	0	70368	ROUTINE	0	176	0	0	0	0
40	0	38	2.5	1	1	27	No bednet	0	2	1	3	22.9	1	11635	96620	ROUTINE	0	148	0	1	0	0
43	0	26	3.2	1	1	23	Treated bednet	0	0	1	4	27.77	0	0	15988	ROUTINE	0	140	1	0	0	0
6	1	72	2.58	1	1	30	No bednet	1	2	1	4	30.47	0	0	150247	ROUTINE	0	180	0	0	0	0
8	1	72	3.4	1	1	20	No bednet	1	2	0	4	25.67	0	0	99381	ROUTINE	1	188	1	0	0	0
20	0	68	2.3	0	0	27	No bednet	1	2	1	4	23.9	0	0	26404	ROUTINE	0	180	0	0	0	0
38	0	51	3.2	1	0	32	No bednet	1	1	NA	4	24.94	0	0	32450	ROUTINE	0	156	0	1	0	0
41	0	37	3	1	1	18	No bednet	1	0	1	4	26.06	1	12	53995	ROUTINE	0	154	0	0	0	0
48	0	4	2.6	0	0	19	Treated bednet	1	0	1	4	22.1	0	0	28700	ROUTINE	0	120	0	0	0	0
9	1	72	3.2	1	1	18	Untreated bednet	0	0	1	4	25.7	0	0	97513	ROUTINE	0	188	0	0	0	0
19	1	69	2.6	1	1	32	Treated bednet	0	1	1	4	32.33	0	0	39519	WV	1	185	1	0	0	1
28	1	65	2.7	1	0	21	Treated bednet	0	1	1	4	25.87	1	6	54070	ROUTINE	0	180	0	0	0	0
29	1	64	2.4	0	0	18	Treated bednet	0	0	0	4	23.87	0	0	9799	ROUTINE	0	144	0	0	0	0
42	1	37	3.2	1	1	22	No bednet	0	1	1	4	23.39	0	0	38220	ROUTINE	0	152	0	0	0	0
7	0	72	3.1	1	1	25	Untreated bednet	1	2	1	4	26.35	0	0	64407	ROUTINE	0	184	0	0	0	0
11	1	72	3	0	1	28	Treated bednet	1	2	1	4	27.58	0	0	19477	ROUTINE	0	184	0	1	0	0
12	1	72	3.2	0	1	28	No bednet	1	2	1	4	24.81	0	0	71300	ROUTINE	0	184	0	0	0	0
13	1	72	3.1	0	1	25	Treated bednet	1	1	0	4	23.8	0	0	110052	ROUTINE	0	144	0	0	0	0
14	1	72	3.18	0	1	24	Treated bednet	1	2	1	4	26.55	0	0	96936	ROUTINE	0	184	0	1	0	0
39	0	40	3.4	1	1	30	No bednet	1	2	1	3	28.47	1	7246	88171	ROUTINE	1	152	1	0	0	1
44	1	24	2.2	1	1	18	Treated bednet	1	0	1	3	22.03	1	1396	121044	ROUTINE	0	136	0	0	0	0
47	0	14	3.2	0	0	23	NA	1	1	1	4	4.16	0	0	55876	ROUTINE	0	28	0	0	0	0
19	1	70	2.6	1	1	32	Treated bednet	0	1	1	4	32.33	0	0	39519	BS CONTROL	0	185	0	0	0	0
37	1	52	3.2	1	0	20	Treated bednet	0	1	1	4	17.35	1	47	32680	ROUTINE	0	116	0	0	0	0
46	0	16	3.3	0	0	19	Treated bednet	0	0	1	3	13.68	0	0	57792	ROUTINE	0	72	0	0	0	0
21	0	69	3.4	0	0	23	No bednet	0	2	1	4	31.33	0	0	52026	ROUTINE	0	180	0	0	0	0
30	0	64	3	1	0	23	Untreated bednet	0	1	1	4	22.87	0	0	112121	ROUTINE	0	177	0	0	0	0
33	1	60	NA	1	0	20	No bednet	0	0	NA	4	24.71	0	0	81227	ROUTINE	0	172	0	1	0	0
38	0	52	3.2	1	0	32	No bednet	1	1	NA	4	24.94	0	0	32450	WV	1	156	1	0	0	1
45	1	22	2.6	1	1	20	No bednet	0	1	1	4	20.13	0	0	39689	ROUTINE	0	136	0	0	0	0
45	1	22	2.6	1	1	20	No bednet	0	1	1	4	20.13	0	0	39689	WV	1	136	1	0	0	1
34	0	59	3.2	1	0	22	Untreated bednet	0	0	1	4	22.03	1	610	64324	WV	0	172	0	0	0	1
17	1	72	2.8	0	1	30	No bednet	0	2	1	4	29.42	1	12	67582	ROUTINE	0	128	0	0	0	0
40	0	40	2.5	1	1	27	No bednet	0	2	1	3	22.9	1	11635	96620	ROUTINE	0	148	1	0	0	0
43	0	28	3.2	1	1	23	Treated bednet	0	0	1	4	27.77	0	0	15988	ROUTINE	0	140	0	0	0	0
1	1	76	2.44	0	1	23	No bednet	1	2	1	4	26.43	1	11	14358	ROUTINE	0	188	0	0	0	0
2	0	76	3.6	0	1	24	Untreated bednet	1	1	0	4	28.52	0	0	86091	ROUTINE	0	190	0	0	0	0
15	1	72	3.22	0	1	23	Untreated bednet	0	1	1	4	24.29	0	0	14623	ROUTINE	0	185	0	0	0	0
16	1	72	2.38	0	1	27	Untreated bednet	1	0	NA	4	21.23	0	0	65981	ROUTINE	0	92	0	0	0	0
18	0	72	3.2	0	1	35	Treated bednet	1	2	1	4	33.94	0	0	125347	ROUTINE	0	184	0	0	0	0
24	1	69	2.9	0	0	25	Untreated bednet	1	0	1	4	24.97	1	1	150794	ROUTINE	0	172	0	0	0	0
25	0	68	3.6	0	0	28	No bednet	1	2	0	4	23.94	1	0	121086	ROUTINE	0	176	0	0	0	0
26	0	68	3.3	0	0	26	Treated bednet	1	2	1	4	24.27	0	0	10141	ROUTINE	0	176	0	0	0	0
41	0	39	3	1	1	18	No bednet	1	0	1	4	26.06	1	12	53995	ROUTINE	0	154	0	0	0	0
42	1	39	3.2	1	1	22	No bednet	0	1	1	4	23.39	0	0	38220	ROUTINE	0	152	0	0	0	0
48	0	6	2.6	0	0	19	Treated bednet	1	0	1	4	22.1	0	0	28700	ROUTINE	0	120	0	0	0	0
8	1	74	3.4	1	1	20	No bednet	1	2	0	4	25.67	0	0	99381	NA	0	188	0	0	0	0
28	1	67	2.7	1	0	21	Treated bednet	0	1	1	4	25.87	1	6	54070	NA	0	180	0	0	0	0
11	1	74	3	0	1	28	Treated bednet	1	2	1	4	27.58	0	0	19477	WV	0	184	1	0	1	0
38	0	53	3.2	1	0	32	No bednet	1	1	NA	4	24.94	0	0	32450	BS CONTROL	0	156	0	0	0	0
45	1	23	2.6	1	1	20	No bednet	0	1	1	4	20.13	0	0	39689	ROUTINE	0	136	0	0	0	0
27	0	68	3	0	0	25	No bednet	0	2	1	4	22.9	1	26	31360	ROUTINE	0	176	0	0	0	0
34	0	60	3.2	1	0	22	Untreated bednet	0	0	1	4	22.03	1	610	64324	ROUTINE	0	172	0	0	0	0
35	0	56	3.1	1	0	25	Treated bednet	0	1	1	4	28.57	0	0	27936	ROUTINE	0	168	0	1	0	0
4	0	76	3.4	0	1	23	Untreated bednet	0	2	1	4	28.6	0	0	62584	WV	1	188	1	0	0	1
5	0	76	3.6	1	1	32	No bednet	1	2	0	4	25.81	0	0	94266	ROUTINE	1	189	0	0	0	0
39	0	42	3.4	1	1	30	No bednet	1	2	1	3	28.47	1	7246	88171	ROUTINE	0	152	0	0	0	0
44	1	26	2.2	1	1	18	Treated bednet	1	0	1	3	22.03	1	1396	121044	ROUTINE	0	136	0	0	0	0
47	0	16	3.2	0	0	23	NA	1	1	1	4	4.16	0	0	55876	ROUTINE	0	28	0	0	0	0
1	1	77	2.44	0	1	23	No bednet	1	2	1	4	26.43	1	11	14358	NA	1	188	0	0	0	0
2	0	77	3.6	0	1	24	Untreated bednet	1	1	0	4	28.52	0	0	86091	NA	1	190	0	0	0	0
19	1	72	2.6	1	1	32	Treated bednet	0	1	1	4	32.33	0	0	39519	ROUTINE	1	185	1	0	0	0
31	0	64	3.2	0	0	20	Treated bednet	0	0	1	4	26.29	0	0	123308	ROUTINE	0	176	0	0	0	0
46	0	18	3.3	0	0	19	Treated bednet	0	0	1	3	13.68	0	0	57792	ROUTINE	0	72	0	0	0	0
45	1	24	2.6	1	1	20	No bednet	0	1	1	4	20.13	0	0	39689	ROUTINE	0	136	0	1	0	0
5	0	77	3.6	1	1	32	No bednet	1	2	0	4	25.81	0	0	94266	ROUTINE	1	189	1	0	0	0
32	1	64	3	1	0	25	Treated bednet	1	2	NA	4	29.63	0	0	70368	ROUTINE	0	176	0	0	0	0
40	0	42	2.5	1	1	27	No bednet	0	2	1	3	22.9	1	11635	96620	ROUTINE	0	148	0	0	0	0
43	0	30	3.2	1	1	23	Treated bednet	0	0	1	4	27.77	0	0	15988	ROUTINE	0	140	0	1	0	0
6	1	76	2.58	1	1	30	No bednet	1	2	1	4	30.47	0	0	150247	ROUTINE	0	180	0	0	0	0
8	1	76	3.4	1	1	20	No bednet	1	2	0	4	25.67	0	0	99381	ROUTINE	0	188	0	0	0	0
12	1	75	3.2	0	1	28	No bednet	1	2	1	4	24.81	0	0	71300	WV	0	184	0	0	0	0
20	0	72	2.3	0	0	27	No bednet	1	2	1	4	23.9	0	0	26404	ROUTINE	0	180	0	0	0	0
38	0	55	3.2	1	0	32	No bednet	1	1	NA	4	24.94	0	0	32450	VHW	1	156	1	0	0	0
39	0	43	3.4	1	1	30	No bednet	1	2	1	3	28.47	1	7246	88171	VHW	1	152	1	0	0	0
41	0	41	3	1	1	18	No bednet	1	0	1	4	26.06	1	12	53995	ROUTINE	0	154	0	0	0	0
48	0	8	2.6	0	0	19	Treated bednet	1	0	1	4	22.1	0	0	28700	ROUTINE	0	120	0	0	0	0
28	1	69	2.7	1	0	21	Treated bednet	0	1	1	4	25.87	1	6	54070	ROUTINE	0	180	0	0	0	0
29	1	68	2.4	0	0	18	Treated bednet	0	0	0	4	23.87	0	0	9799	ROUTINE	0	144	0	0	0	0
42	1	41	3.2	1	1	22	No bednet	0	1	1	4	23.39	0	0	38220	ROUTINE	0	152	0	0	0	0
9	1	76	3.2	1	1	18	Untreated bednet	0	0	1	4	25.7	0	0	97513	NA	0	188	0	0	0	0
47	0	17	3.2	0	0	23	NA	1	1	1	4	4.16	0	0	55876	WV	0	28	1	0	0	0
35	0	58	3.1	1	0	25	Treated bednet	0	1	1	4	28.57	0	0	27936	NA	0	168	0	0	0	0
7	0	76	3.1	1	1	25	Untreated bednet	1	2	1	4	26.35	0	0	64407	ROUTINE	0	184	0	0	0	0
11	1	76	3	0	1	28	Treated bednet	1	2	1	4	27.58	0	0	19477	ROUTINE	0	184	0	0	0	0
12	1	76	3.2	0	1	28	No bednet	1	2	1	4	24.81	0	0	71300	ROUTINE	0	184	0	0	0	0
13	1	76	3.1	0	1	25	Treated bednet	1	1	0	4	23.8	0	0	110052	ROUTINE	0	144	0	0	0	0
14	1	76	3.18	0	1	24	Treated bednet	1	2	1	4	26.55	0	0	96936	ROUTINE	0	184	0	0	0	0
38	0	56	3.2	1	0	32	No bednet	1	1	NA	4	24.94	0	0	32450	WV	0	156	0	0	0	0
39	0	44	3.4	1	1	30	No bednet	1	2	1	3	28.47	1	7246	88171	ROUTINE	0	152	0	0	0	0
44	1	28	2.2	1	1	18	Treated bednet	1	0	1	3	22.03	1	1396	121044	ROUTINE	0	136	0	0	0	0
47	0	18	3.2	0	0	23	NA	1	1	1	4	4.16	0	0	55876	ROUTINE	0	28	0	1	0	0
37	1	56	3.2	1	0	20	Treated bednet	0	1	1	4	17.35	1	47	32680	ROUTINE	0	116	0	0	0	0
46	0	20	3.3	0	0	19	Treated bednet	0	0	1	3	13.68	0	0	57792	ROUTINE	0	72	0	0	0	0
21	0	73	3.4	0	0	23	No bednet	0	2	1	4	31.33	0	0	52026	ROUTINE	0	180	0	0	0	0
30	0	68	3	1	0	23	Untreated bednet	0	1	1	4	22.87	0	0	112121	ROUTINE	0	177	0	0	0	0
45	1	26	2.6	1	1	20	No bednet	0	1	1	4	20.13	0	0	39689	ROUTINE	0	136	0	1	0	0
5	0	79	3.6	1	1	32	No bednet	1	2	0	4	25.81	0	0	94266	BS CONTROL	0	189	0	0	0	0
42	1	42	3.2	1	1	22	No bednet	0	1	1	4	23.39	0	0	38220	VHW	1	152	1	0	0	0
17	1	76	2.8	0	1	30	No bednet	0	2	1	4	29.42	1	12	67582	ROUTINE	0	128	0	0	0	0
40	0	44	2.5	1	1	27	No bednet	0	2	1	3	22.9	1	11635	96620	ROUTINE	0	148	0	0	0	0
43	0	32	3.2	1	1	23	Treated bednet	0	0	1	4	27.77	0	0	15988	ROUTINE	0	140	0	0	0	0
1	1	80	2.44	0	1	23	No bednet	1	2	1	4	26.43	1	11	14358	ROUTINE	0	188	0	0	0	0
2	0	80	3.6	0	1	24	Untreated bednet	1	1	0	4	28.52	0	0	86091	ROUTINE	0	190	0	0	0	0
6	1	78	2.58	1	1	30	No bednet	1	2	1	4	30.47	0	0	150247	WV	1	180	1	0	0	1
15	1	76	3.22	0	1	23	Untreated bednet	0	1	1	4	24.29	0	0	14623	ROUTINE	0	185	0	0	0	0
16	1	76	2.38	0	1	27	Untreated bednet	1	0	NA	4	21.23	0	0	65981	ROUTINE	0	92	0	0	0	0
18	0	76	3.2	0	1	35	Treated bednet	1	2	1	4	33.94	0	0	125347	ROUTINE	0	184	0	0	0	0
25	0	72	3.6	0	0	28	No bednet	1	2	0	4	23.94	1	0	121086	ROUTINE	0	176	0	0	0	0
29	1	70	2.4	0	0	18	Treated bednet	0	0	0	4	23.87	0	0	9799	NA	0	144	0	0	0	1
31	0	67	3.2	0	0	20	Treated bednet	0	0	1	4	26.29	0	0	123308	ROUTINE	1	176	1	0	0	0
33	1	64	NA	1	0	20	No bednet	0	0	NA	4	24.71	0	0	81227	WV	1	172	1	0	0	0
34	0	63	3.2	1	0	22	Untreated bednet	0	0	1	4	22.03	1	610	64324	WV	0	172	1	0	0	1
38	0	57	3.2	1	0	32	No bednet	1	1	NA	4	24.94	0	0	32450	ROUTINE	1	156	0	0	0	0
41	0	43	3	1	1	18	No bednet	1	0	1	4	26.06	1	12	53995	ROUTINE	0	154	0	0	0	0
48	0	10	2.6	0	0	19	Treated bednet	1	0	1	4	22.1	0	0	28700	ROUTINE	0	120	0	0	0	0
24	1	73	2.9	0	0	25	Untreated bednet	1	0	1	4	24.97	1	1	150794	ROUTINE	0	172	0	0	0	0
26	0	72	3.3	0	0	26	Treated bednet	1	2	1	4	24.27	0	0	10141	WV	0	176	0	0	0	0
38	0	57	3.2	1	0	32	No bednet	1	1	NA	4	24.94	0	0	32450	VHW	1	156	1	0	0	0
43	0	32	3.2	1	1	23	Treated bednet	0	0	1	4	27.77	0	0	15988	WV	0	140	0	0	0	1
42	1	43	3.2	1	1	22	No bednet	0	1	1	4	23.39	0	0	38220	WV	0	152	1	0	0	0
27	0	72	3	0	0	25	No bednet	0	2	1	4	22.9	1	26	31360	VHW	0	176	0	0	0	0
35	0	60	3.1	1	0	25	Treated bednet	0	1	1	4	28.57	0	0	27936	VHW	0	168	0	0	0	0
5	0	80	3.6	1	1	32	No bednet	1	2	0	4	25.81	0	0	94266	ROUTINE	1	189	0	0	0	0
38	0	58	3.2	1	0	32	No bednet	1	1	NA	4	24.94	0	0	32450	WV	1	156	0	0	1	0
39	0	46	3.4	1	1	30	No bednet	1	2	1	3	28.47	1	7246	88171	ROUTINE	1	152	0	0	0	0
44	1	30	2.2	1	1	18	Treated bednet	1	0	1	3	22.03	1	1396	121044	ROUTINE	0	136	0	0	0	0
4	0	80	3.4	0	1	23	Untreated bednet	0	2	1	4	28.6	0	0	62584	ROUTINE	0	188	0	0	0	0
19	1	76	2.6	1	1	32	Treated bednet	0	1	1	4	32.33	0	0	39519	ROUTINE	0	185	0	0	0	0
31	0	68	3.2	0	0	20	Treated bednet	0	0	1	4	26.29	0	0	123308	WV	0	176	0	0	0	0
46	0	22	3.3	0	0	19	Treated bednet	0	0	1	3	13.68	0	0	57792	ROUTINE	0	72	0	0	0	0
33	1	66	NA	1	0	20	No bednet	0	0	NA	4	24.71	0	0	81227	BS CONTROL	0	172	0	0	0	0
45	1	28	2.6	1	1	20	No bednet	0	1	1	4	20.13	0	0	39689	ROUTINE	0	136	0	0	0	0
32	1	68	3	1	0	25	Treated bednet	1	2	NA	4	29.63	0	0	70368	ROUTINE	0	176	0	0	0	0
40	0	46	2.5	1	1	27	No bednet	0	2	1	3	22.9	1	11635	96620	ROUTINE	0	148	1	0	0	0
43	0	34	3.2	1	1	23	Treated bednet	0	0	1	4	27.77	0	0	15988	ROUTINE	0	140	0	0	0	0
6	1	80	2.58	1	1	30	No bednet	1	2	1	4	30.47	0	0	150247	ROUTINE	0	180	0	0	0	0
8	1	80	3.4	1	1	20	No bednet	1	2	0	4	25.67	0	0	99381	ROUTINE	1	188	1	0	0	0
20	0	76	2.3	0	0	27	No bednet	1	2	1	4	23.9	0	0	26404	ROUTINE	0	180	0	0	0	0
42	1	45	3.2	1	1	22	No bednet	0	1	1	4	23.39	0	0	38220	ROUTINE	0	152	0	0	0	0
48	0	12	2.6	0	0	19	Treated bednet	1	0	1	4	22.1	0	0	28700	ROUTINE	0	120	0	0	0	0
9	1	80	3.2	1	1	18	Untreated bednet	0	0	1	4	25.7	0	0	97513	ROUTINE	0	188	0	0	0	0
28	1	73	2.7	1	0	21	Treated bednet	0	1	1	4	25.87	1	6	54070	ROUTINE	0	180	0	0	0	0
29	1	72	2.4	0	0	18	Treated bednet	0	0	0	4	23.87	0	0	9799	ROUTINE	1	144	1	0	0	1
4	0	82	3.4	0	1	23	Untreated bednet	0	2	1	4	28.6	0	0	62584	WV	1	188	1	0	0	0
40	0	46	2.5	1	1	27	No bednet	0	2	1	3	22.9	1	11635	96620	WV	0	148	1	0	0	0
38	0	59	3.2	1	0	32	No bednet	1	1	NA	4	24.94	0	0	32450	WV	1	156	1	0	0	0
7	0	80	3.1	1	1	25	Untreated bednet	1	2	1	4	26.35	0	0	64407	ROUTINE	0	184	0	0	0	0
11	1	80	3	0	1	28	Treated bednet	1	2	1	4	27.58	0	0	19477	ROUTINE	0	184	0	0	0	0
12	1	80	3.2	0	1	28	No bednet	1	2	1	4	24.81	0	0	71300	ROUTINE	0	184	0	0	0	0
13	1	80	3.1	0	1	25	Treated bednet	1	1	0	4	23.8	0	0	110052	ROUTINE	0	144	0	0	0	0
39	0	48	3.4	1	1	30	No bednet	1	2	1	3	28.47	1	7246	88171	ROUTINE	0	152	0	1	0	0
44	1	32	2.2	1	1	18	Treated bednet	1	0	1	3	22.03	1	1396	121044	ROUTINE	0	136	0	0	0	0
47	0	22	3.2	0	0	23	NA	1	1	1	4	4.16	0	0	55876	ROUTINE	0	28	0	0	0	0
14	1	80	3.18	0	1	24	Treated bednet	1	2	1	4	26.55	0	0	96936	WV	0	184	1	0	0	0
37	1	60	3.2	1	0	20	Treated bednet	0	1	1	4	17.35	1	47	32680	ROUTINE	0	116	0	0	0	0
46	0	24	3.3	0	0	19	Treated bednet	0	0	1	3	13.68	0	0	57792	ROUTINE	0	72	0	0	0	0
21	0	77	3.4	0	0	23	No bednet	0	2	1	4	31.33	0	0	52026	ROUTINE	0	180	0	0	0	0
30	0	72	3	1	0	23	Untreated bednet	0	1	1	4	22.87	0	0	112121	ROUTINE	0	177	0	0	0	0
33	1	68	NA	1	0	20	No bednet	0	0	NA	4	24.71	0	0	81227	ROUTINE	0	172	0	0	0	0
35	0	62	3.1	1	0	25	Treated bednet	0	1	1	4	28.57	0	0	27936	WV	1	168	1	0	0	0
45	1	30	2.6	1	1	20	No bednet	0	1	1	4	20.13	0	0	39689	ROUTINE	0	136	0	0	0	0
4	0	83	3.4	0	1	23	Untreated bednet	0	2	1	4	28.6	0	0	62584	WV	1	188	0	0	0	0
43	0	35	3.2	1	1	23	Treated bednet	0	0	1	4	27.77	0	0	15988	VHW	1	140	1	0	0	0
17	1	80	2.8	0	1	30	No bednet	0	2	1	4	29.42	1	12	67582	ROUTINE	1	128	1	0	0	0
40	0	48	2.5	1	1	27	No bednet	0	2	1	3	22.9	1	11635	96620	ROUTINE	0	148	0	0	0	0
45	1	30	2.6	1	1	20	No bednet	0	1	1	4	20.13	0	0	39689	WV	1	136	1	0	0	1
1	1	84	2.44	0	1	23	No bednet	1	2	1	4	26.43	1	11	14358	ROUTINE	0	188	0	0	0	0
2	0	84	3.6	0	1	24	Untreated bednet	1	1	0	4	28.52	0	0	86091	ROUTINE	0	190	0	0	0	0
15	1	80	3.22	0	1	23	Untreated bednet	0	1	1	4	24.29	0	0	14623	ROUTINE	0	185	0	0	0	0
18	0	80	3.2	0	1	35	Treated bednet	1	2	1	4	33.94	0	0	125347	ROUTINE	0	184	0	0	0	0
25	0	76	3.6	0	0	28	No bednet	1	2	0	4	23.94	1	0	121086	ROUTINE	0	176	0	0	0	0
26	0	76	3.3	0	0	26	Treated bednet	1	2	1	4	24.27	0	0	10141	ROUTINE	0	176	0	0	0	0
41	0	47	3	1	1	18	No bednet	1	0	1	4	26.06	1	12	53995	ROUTINE	0	154	0	1	0	0
46	0	25	3.3	0	0	19	Treated bednet	0	0	1	3	13.68	0	0	57792	VHW	1	72	1	0	1	0
16	1	80	2.38	0	1	27	Untreated bednet	1	0	NA	4	21.23	0	0	65981	VHW	0	92	0	0	0	0
42	1	47	3.2	1	1	22	No bednet	0	1	1	4	23.39	0	0	38220	ROUTINE	0	152	0	0	0	0
43	0	36	3.2	1	1	23	Treated bednet	0	0	1	4	27.77	0	0	15988	BS CONTROL	0	140	0	0	0	0
24	1	77	2.9	0	0	25	Untreated bednet	1	0	1	4	24.97	1	1	150794	WV	0	172	0	0	1	0
39	0	50	3.4	1	1	30	No bednet	1	2	1	3	28.47	1	7246	88171	VHW	1	152	1	0	0	0
27	0	76	3	0	0	25	No bednet	0	2	1	4	22.9	1	26	31360	ROUTINE	0	176	0	0	0	0
34	0	68	3.2	1	0	22	Untreated bednet	0	0	1	4	22.03	1	610	64324	ROUTINE	0	172	0	1	0	0
35	0	64	3.1	1	0	25	Treated bednet	0	1	1	4	28.57	0	0	27936	ROUTINE	0	168	0	1	0	0
40	0	49	2.5	1	1	27	No bednet	0	2	1	3	22.9	1	11635	96620	VHW	1	148	1	0	0	0
5	0	84	3.6	1	1	32	No bednet	1	2	0	4	25.81	0	0	94266	ROUTINE	1	189	0	0	0	0
29	1	75	2.4	0	0	18	Treated bednet	0	0	0	4	23.87	0	0	9799	VHW	1	144	1	0	0	0
44	1	34	2.2	1	1	18	Treated bednet	1	0	1	3	22.03	1	1396	121044	ROUTINE	0	136	0	1	0	0
46	0	26	3.3	0	0	19	Treated bednet	0	0	1	3	13.68	0	0	57792	BS CONTROL	0	72	0	0	0	0
47	0	24	3.2	0	0	23	NA	1	1	1	4	4.16	0	0	55876	ROUTINE	0	28	0	0	0	0
4	0	84	3.4	0	1	23	Untreated bednet	0	2	1	4	28.6	0	0	62584	ROUTINE	0	188	0	1	0	0
19	1	80	2.6	1	1	32	Treated bednet	0	1	1	4	32.33	0	0	39519	ROUTINE	0	185	0	0	0	0
31	0	72	3.2	0	0	20	Treated bednet	0	0	1	4	26.29	0	0	123308	ROUTINE	0	176	1	0	0	0
46	0	26	3.3	0	0	19	Treated bednet	0	0	1	3	13.68	0	0	57792	ROUTINE	0	72	0	0	0	0
45	1	32	2.6	1	1	20	No bednet	0	1	1	4	20.13	0	0	39689	ROUTINE	0	136	0	0	0	0
5	0	85	3.6	1	1	32	No bednet	1	2	0	4	25.81	0	0	94266	WV	1	189	1	0	0	0
39	0	51	3.4	1	1	30	No bednet	1	2	1	3	28.47	1	7246	88171	BS CONTROL	0	152	0	0	0	0
27	0	77	3	0	0	25	No bednet	0	2	1	4	22.9	1	26	31360	WV	1	176	1	0	0	1
32	1	72	3	1	0	25	Treated bednet	1	2	NA	4	29.63	0	0	70368	ROUTINE	0	176	0	0	0	0
40	0	50	2.5	1	1	27	No bednet	0	2	1	3	22.9	1	11635	96620	ROUTINE	0	148	0	1	0	0
43	0	38	3.2	1	1	23	Treated bednet	0	0	1	4	27.77	0	0	15988	ROUTINE	0	140	0	0	0	0
6	1	84	2.58	1	1	30	No bednet	1	2	1	4	30.47	0	0	150247	ROUTINE	0	180	0	1	0	0
8	1	84	3.4	1	1	20	No bednet	1	2	0	4	25.67	0	0	99381	ROUTINE	1	188	0	0	0	0
20	0	80	2.3	0	0	27	No bednet	1	2	1	4	23.9	0	0	26404	ROUTINE	0	180	0	0	0	0
29	1	76	2.4	0	0	18	Treated bednet	0	0	0	4	23.87	0	0	9799	BS CONTROL	0	144	0	0	0	0
41	0	49	3	1	1	18	No bednet	1	0	1	4	26.06	1	12	53995	ROUTINE	0	154	1	0	0	0
48	0	16	2.6	0	0	19	Treated bednet	1	0	1	4	22.1	0	0	28700	ROUTINE	0	120	0	0	0	0
9	1	84	3.2	1	1	18	Untreated bednet	0	0	1	4	25.7	0	0	97513	ROUTINE	0	188	0	0	0	0
28	1	77	2.7	1	0	21	Treated bednet	0	1	1	4	25.87	1	6	54070	ROUTINE	1	180	0	0	0	0
29	1	76	2.4	0	0	18	Treated bednet	0	0	0	4	23.87	0	0	9799	ROUTINE	0	144	0	0	0	0
38	0	63	3.2	1	0	32	No bednet	1	1	NA	4	24.94	0	0	32450	WV	1	156	1	0	0	1
42	1	49	3.2	1	1	22	No bednet	0	1	1	4	23.39	0	0	38220	ROUTINE	0	152	0	0	0	0
39	0	51	3.4	1	1	30	No bednet	1	2	1	3	28.47	1	7246	88171	WV	1	152	1	0	0	0
45	1	33	2.6	1	1	20	No bednet	0	1	1	4	20.13	0	0	39689	VHW	1	136	1	0	0	0
40	0	51	2.5	1	1	27	No bednet	0	2	1	3	22.9	1	11635	96620	WV	1	148	1	0	0	1
7	0	84	3.1	1	1	25	Untreated bednet	1	2	1	4	26.35	0	0	64407	ROUTINE	0	184	0	0	0	0
11	1	84	3	0	1	28	Treated bednet	1	2	1	4	27.58	0	0	19477	ROUTINE	0	184	0	0	0	0
12	1	84	3.2	0	1	28	No bednet	1	2	1	4	24.81	0	0	71300	ROUTINE	0	184	0	0	0	0
13	1	84	3.1	0	1	25	Treated bednet	1	1	0	4	23.8	0	0	110052	ROUTINE	1	144	1	0	0	1
14	1	84	3.18	0	1	24	Treated bednet	1	2	1	4	26.55	0	0	96936	ROUTINE	0	184	0	0	0	0
44	1	36	2.2	1	1	18	Treated bednet	1	0	1	3	22.03	1	1396	121044	ROUTINE	0	136	0	0	0	0
47	0	26	3.2	0	0	23	NA	1	1	1	4	4.16	0	0	55876	ROUTINE	0	28	0	0	0	0
49	1	2	3.15	1	1	18	No bednet	1	0	1	4	23.87	1	10	46216	ROUTINE	0	104	0	0	0	0
4	0	86	3.4	0	1	23	Untreated bednet	0	2	1	4	28.6	0	0	62584	WV	1	188	1	0	0	0
37	1	64	3.2	1	0	20	Treated bednet	0	1	1	4	17.35	1	47	32680	ROUTINE	0	116	0	0	0	0
46	0	28	3.3	0	0	19	Treated bednet	0	0	1	3	13.68	0	0	57792	ROUTINE	0	72	0	0	0	0
21	0	81	3.4	0	0	23	No bednet	0	2	1	4	31.33	0	0	52026	ROUTINE	1	180	1	0	0	0
23	0	80	3.66	0	0	30	Treated bednet	1	2	1	4	25.68	0	0	126944	WV	0	180	0	0	0	0
30	0	76	3	1	0	23	Untreated bednet	0	1	1	4	22.87	0	0	112121	ROUTINE	0	177	0	1	0	0
39	0	52	3.4	1	1	30	No bednet	1	2	1	3	28.47	1	7246	88171	BS CONTROL	1	152	0	0	0	0
19	1	82	2.6	1	1	32	Treated bednet	0	1	1	4	32.33	0	0	39519	WV	0	185	0	0	0	0
29	1	77	2.4	0	0	18	Treated bednet	0	0	0	4	23.87	0	0	9799	WV	1	144	1	0	0	1
35	0	67	3.1	1	0	25	Treated bednet	0	1	1	4	28.57	0	0	27936	WV	1	168	1	0	0	1
2	0	88	3.6	0	1	24	Untreated bednet	1	1	0	4	28.52	0	0	86091	WV	1	190	1	0	0	1
5	0	87	3.6	1	1	32	No bednet	1	2	0	4	25.81	0	0	94266	WV	0	189	1	0	0	1
17	1	84	2.8	0	1	30	No bednet	0	2	1	4	29.42	1	12	67582	ROUTINE	1	128	1	0	0	0
40	0	52	2.5	1	1	27	No bednet	0	2	1	3	22.9	1	11635	96620	ROUTINE	0	148	0	1	1	0
43	0	40	3.2	1	1	23	Treated bednet	0	0	1	4	27.77	0	0	15988	ROUTINE	0	140	0	1	0	0
1	1	88	2.44	0	1	23	No bednet	1	2	1	4	26.43	1	11	14358	ROUTINE	0	188	0	0	0	0
15	1	84	3.22	0	1	23	Untreated bednet	0	1	1	4	24.29	0	0	14623	ROUTINE	0	185	0	0	0	0
16	1	84	2.38	0	1	27	Untreated bednet	1	0	NA	4	21.23	0	0	65981	ROUTINE	0	92	0	0	0	0
18	0	84	3.2	0	1	35	Treated bednet	1	2	1	4	33.94	0	0	125347	ROUTINE	0	184	0	0	0	0
24	1	81	2.9	0	0	25	Untreated bednet	1	0	1	4	24.97	1	1	150794	ROUTINE	0	172	0	0	0	0
25	0	80	3.6	0	0	28	No bednet	1	2	0	4	23.94	1	0	121086	ROUTINE	0	176	0	0	0	0
38	0	65	3.2	1	0	32	No bednet	1	1	NA	4	24.94	0	0	32450	ROUTINE	1	156	1	0	0	0
41	0	51	3	1	1	18	No bednet	1	0	1	4	26.06	1	12	53995	ROUTINE	0	154	0	0	0	0
46	0	29	3.3	0	0	19	Treated bednet	0	0	1	3	13.68	0	0	57792	ROUTINE	0	72	0	1	0	0
48	0	18	2.6	0	0	19	Treated bednet	1	0	1	4	22.1	0	0	28700	ROUTINE	0	120	0	0	0	0
26	0	80	3.3	0	0	26	Treated bednet	1	2	1	4	24.27	0	0	10141	WV	0	176	0	0	0	0
42	1	51	3.2	1	1	22	No bednet	0	1	1	4	23.39	0	0	38220	ROUTINE	0	152	0	0	0	0
8	1	86	3.4	1	1	20	No bednet	1	2	0	4	25.67	0	0	99381	WV	1	188	1	0	0	0
43	0	40	3.2	1	1	23	Treated bednet	0	0	1	4	27.77	0	0	15988	NA	1	140	0	0	0	0
4	0	88	3.4	0	1	23	Untreated bednet	0	2	1	4	28.6	0	0	62584	WV	1	188	1	0	0	0
29	1	78	2.4	0	0	18	Treated bednet	0	0	0	4	23.87	0	0	9799	BS CONTROL	0	144	0	0	0	0
39	0	54	3.4	1	1	30	No bednet	1	2	1	3	28.47	1	7246	88171	BS CONTROL	0	152	0	0	0	0
27	0	80	3	0	0	25	No bednet	0	2	1	4	22.9	1	26	31360	ROUTINE	1	176	1	0	0	0
34	0	72	3.2	1	0	22	Untreated bednet	0	0	1	4	22.03	1	610	64324	ROUTINE	0	172	0	0	0	0
41	0	52	3	1	1	18	No bednet	1	0	1	4	26.06	1	12	53995	WV	1	154	1	0	1	1
5	0	88	3.6	1	1	32	No bednet	1	2	0	4	25.81	0	0	94266	ROUTINE	0	189	0	0	0	0
11	1	86	3	0	1	28	Treated bednet	1	2	1	4	27.58	0	0	19477	WV	0	184	0	1	0	0
44	1	38	2.2	1	1	18	Treated bednet	1	0	1	3	22.03	1	1396	121044	ROUTINE	0	136	0	1	0	0
47	0	28	3.2	0	0	23	NA	1	1	1	4	4.16	0	0	55876	ROUTINE	0	28	0	1	0	0
49	1	4	3.15	1	1	18	No bednet	1	0	1	4	23.87	1	10	46216	ROUTINE	0	104	0	0	0	0
19	1	84	2.6	1	1	32	Treated bednet	0	1	1	4	32.33	0	0	39519	ROUTINE	0	185	0	0	0	0
31	0	76	3.2	0	0	20	Treated bednet	0	0	1	4	26.29	0	0	123308	ROUTINE	1	176	1	0	0	0
38	0	66	3.2	1	0	32	No bednet	1	1	NA	4	24.94	0	0	32450	BS CONTROL	1	156	0	0	0	0
42	1	52	3.2	1	1	22	No bednet	0	1	1	4	23.39	0	0	38220	WV	0	152	1	0	0	1
4	0	89	3.4	0	1	23	Untreated bednet	0	2	1	4	28.6	0	0	62584	BS CONTROL	0	188	0	0	0	0
33	1	74	NA	1	0	20	No bednet	0	0	NA	4	24.71	0	0	81227	WV	1	172	1	0	0	0
40	0	53	2.5	1	1	27	No bednet	0	2	1	3	22.9	1	11635	96620	VHW	0	148	0	0	0	0
45	1	36	2.6	1	1	20	No bednet	0	1	1	4	20.13	0	0	39689	ROUTINE	0	136	0	0	0	0
28	1	80	2.7	1	0	21	Treated bednet	0	1	1	4	25.87	1	6	54070	VHW	1	180	1	0	0	0
35	0	69	3.1	1	0	25	Treated bednet	0	1	1	4	28.57	0	0	27936	BS CONTROL	0	168	0	0	0	0
38	0	66	3.2	1	0	32	No bednet	1	1	NA	4	24.94	0	0	32450	WV	1	156	0	0	0	1
32	1	76	3	1	0	25	Treated bednet	1	2	NA	4	29.63	0	0	70368	ROUTINE	0	176	0	1	0	1
43	0	42	3.2	1	1	23	Treated bednet	0	0	1	4	27.77	0	0	15988	ROUTINE	0	140	0	0	0	0
6	1	88	2.58	1	1	30	No bednet	1	2	1	4	30.47	0	0	150247	ROUTINE	1	180	0	1	0	0
8	1	88	3.4	1	1	20	No bednet	1	2	0	4	25.67	0	0	99381	ROUTINE	0	188	0	0	0	0
20	0	84	2.3	0	0	27	No bednet	1	2	1	4	23.9	0	0	26404	ROUTINE	0	180	0	0	0	0
25	0	82	3.6	0	0	28	No bednet	1	2	0	4	23.94	1	0	121086	WV	0	176	0	0	0	0
48	0	20	2.6	0	0	19	Treated bednet	1	0	1	4	22.1	0	0	28700	ROUTINE	0	120	0	0	0	0
9	1	88	3.2	1	1	18	Untreated bednet	0	0	1	4	25.7	0	0	97513	ROUTINE	0	188	0	0	0	0
28	1	81	2.7	1	0	21	Treated bednet	0	1	1	4	25.87	1	6	54070	ROUTINE	0	180	0	0	0	0
29	1	80	2.4	0	0	18	Treated bednet	0	0	0	4	23.87	0	0	9799	ROUTINE	0	144	0	0	0	0
42	1	53	3.2	1	1	22	No bednet	0	1	1	4	23.39	0	0	38220	ROUTINE	0	152	0	0	0	0
27	0	81	3	0	0	25	No bednet	0	2	1	4	22.9	1	26	31360	BS CONTROL	0	176	0	0	0	0
50	0	4	3.1	1	1	22	Treated bednet	0	1	1	4	22.97	0	0	15760	ROUTINE	0	100	0	0	0	0
5	0	90	3.6	1	1	32	No bednet	1	2	0	4	25.81	0	0	94266	WV	0	189	0	0	0	0
7	0	88	3.1	1	1	25	Untreated bednet	1	2	1	4	26.35	0	0	64407	ROUTINE	0	184	0	0	0	0
11	1	88	3	0	1	28	Treated bednet	1	2	1	4	27.58	0	0	19477	ROUTINE	0	184	0	0	0	0
12	1	88	3.2	0	1	28	No bednet	1	2	1	4	24.81	0	0	71300	ROUTINE	0	184	0	0	0	0
13	1	88	3.1	0	1	25	Treated bednet	1	1	0	4	23.8	0	0	110052	ROUTINE	0	144	0	1	0	0
14	1	88	3.18	0	1	24	Treated bednet	1	2	1	4	26.55	0	0	96936	ROUTINE	0	184	0	0	0	0
44	1	40	2.2	1	1	18	Treated bednet	1	0	1	3	22.03	1	1396	121044	ROUTINE	0	136	0	0	0	0
49	1	6	3.15	1	1	18	No bednet	1	0	1	4	23.87	1	10	46216	ROUTINE	0	104	0	0	0	0
23	0	84	3.66	0	0	30	Treated bednet	1	2	1	4	25.68	0	0	126944	WV	0	180	0	0	0	0
37	1	68	3.2	1	0	20	Treated bednet	0	1	1	4	17.35	1	47	32680	ROUTINE	0	116	0	0	0	0
46	0	32	3.3	0	0	19	Treated bednet	0	0	1	3	13.68	0	0	57792	ROUTINE	0	72	0	0	0	0
21	0	85	3.4	0	0	23	No bednet	0	2	1	4	31.33	0	0	52026	ROUTINE	1	180	1	0	0	1
30	0	80	3	1	0	23	Untreated bednet	0	1	1	4	22.87	0	0	112121	ROUTINE	0	177	0	0	0	0
33	1	76	NA	1	0	20	No bednet	0	0	NA	4	24.71	0	0	81227	ROUTINE	0	172	0	1	0	0
45	1	38	2.6	1	1	20	No bednet	0	1	1	4	20.13	0	0	39689	ROUTINE	0	136	0	1	0	0
4	0	91	3.4	0	1	23	Untreated bednet	0	2	1	4	28.6	0	0	62584	WV	0	188	0	0	1	0
17	1	88	2.8	0	1	30	No bednet	0	2	1	4	29.42	1	12	67582	ROUTINE	1	128	0	0	0	0
40	0	56	2.5	1	1	27	No bednet	0	2	1	3	22.9	1	11635	96620	ROUTINE	1	148	0	0	0	0
43	0	44	3.2	1	1	23	Treated bednet	0	0	1	4	27.77	0	0	15988	ROUTINE	0	140	0	1	0	0
45	1	38	2.6	1	1	20	No bednet	0	1	1	4	20.13	0	0	39689	WV	1	136	1	0	0	1
1	1	92	2.44	0	1	23	No bednet	1	2	1	4	26.43	1	11	14358	ROUTINE	0	188	0	1	0	0
2	0	92	3.6	0	1	24	Untreated bednet	1	1	0	4	28.52	0	0	86091	ROUTINE	0	190	0	0	0	0
15	1	88	3.22	0	1	23	Untreated bednet	0	1	1	4	24.29	0	0	14623	ROUTINE	0	185	0	1	0	0
16	1	88	2.38	0	1	27	Untreated bednet	1	0	NA	4	21.23	0	0	65981	ROUTINE	0	92	0	0	0	0
18	0	88	3.2	0	1	35	Treated bednet	1	2	1	4	33.94	0	0	125347	ROUTINE	0	184	0	0	0	0
24	1	85	2.9	0	0	25	Untreated bednet	1	0	1	4	24.97	1	1	150794	ROUTINE	0	172	0	0	0	0
25	0	84	3.6	0	0	28	No bednet	1	2	0	4	23.94	1	0	121086	ROUTINE	0	176	0	0	0	0
26	0	84	3.3	0	0	26	Treated bednet	1	2	1	4	24.27	0	0	10141	ROUTINE	0	176	0	0	0	0
38	0	69	3.2	1	0	32	No bednet	1	1	NA	4	24.94	0	0	32450	ROUTINE	0	156	0	0	0	0
48	0	22	2.6	0	0	19	Treated bednet	1	0	1	4	22.1	0	0	28700	ROUTINE	0	120	0	0	0	0
40	0	56	2.5	1	1	27	No bednet	0	2	1	3	22.9	1	11635	96620	VHW	1	148	1	0	0	0
39	0	57	3.4	1	1	30	No bednet	1	2	1	3	28.47	1	7246	88171	WV	1	152	1	0	0	0
45	1	39	2.6	1	1	20	No bednet	0	1	1	4	20.13	0	0	39689	WV	1	136	0	0	0	1
27	0	84	3	0	0	25	No bednet	0	2	1	4	22.9	1	26	31360	NA	0	176	0	0	0	0
34	0	76	3.2	1	0	22	Untreated bednet	0	0	1	4	22.03	1	610	64324	ROUTINE	0	172	0	0	0	0
35	0	72	3.1	1	0	25	Treated bednet	0	1	1	4	28.57	0	0	27936	ROUTINE	0	168	0	1	0	0
50	0	6	3.1	1	1	22	Treated bednet	0	1	1	4	22.97	0	0	15760	ROUTINE	0	100	0	1	0	0
5	0	92	3.6	1	1	32	No bednet	1	2	0	4	25.81	0	0	94266	ROUTINE	0	189	0	0	0	0
44	1	42	2.2	1	1	18	Treated bednet	1	0	1	3	22.03	1	1396	121044	ROUTINE	0	136	0	0	0	0
49	1	8	3.15	1	1	18	No bednet	1	0	1	4	23.87	1	10	46216	ROUTINE	0	104	0	0	0	0
19	1	88	2.6	1	1	32	Treated bednet	0	1	1	4	32.33	0	0	39519	VHW	0	185	0	0	0	0
31	0	80	3.2	0	0	20	Treated bednet	0	0	1	4	26.29	0	0	123308	VHW	0	176	0	0	0	0
46	0	34	3.3	0	0	19	Treated bednet	0	0	1	3	13.68	0	0	57792	VHW	0	72	0	0	0	0
4	0	93	3.4	0	1	23	Untreated bednet	0	2	1	4	28.6	0	0	62584	WV	1	188	1	0	0	0
45	1	40	2.6	1	1	20	No bednet	0	1	1	4	20.13	0	0	39689	ROUTINE	0	136	0	0	0	1
38	0	70	3.2	1	0	32	No bednet	1	1	NA	4	24.94	0	0	32450	WV	1	156	1	0	0	1
39	0	59	3.4	1	1	30	No bednet	1	2	1	3	28.47	1	7246	88171	BS CONTROL	0	152	0	0	0	0
45	1	40	2.6	1	1	20	No bednet	0	1	1	4	20.13	0	0	39689	WV	0	136	0	0	1	1
32	1	80	3	1	0	25	Treated bednet	1	2	NA	4	29.63	0	0	70368	ROUTINE	0	176	0	0	0	0
43	0	46	3.2	1	1	23	Treated bednet	0	0	1	4	27.77	0	0	15988	ROUTINE	0	140	0	0	0	0
6	1	92	2.58	1	1	30	No bednet	1	2	1	4	30.47	0	0	150247	ROUTINE	0	180	0	0	0	0
8	1	92	3.4	1	1	20	No bednet	1	2	0	4	25.67	0	0	99381	ROUTINE	0	188	0	0	0	0
20	0	88	2.3	0	0	27	No bednet	1	2	1	4	23.9	0	0	26404	ROUTINE	0	180	0	0	0	0
27	0	85	3	0	0	25	No bednet	0	2	1	4	22.9	1	26	31360	WV	1	176	1	0	0	1
41	0	57	3	1	1	18	No bednet	1	0	1	4	26.06	1	12	53995	ROUTINE	0	154	0	1	0	0
48	0	24	2.6	0	0	19	Treated bednet	1	0	1	4	22.1	0	0	28700	ROUTINE	0	120	0	1	0	0
9	1	92	3.2	1	1	18	Untreated bednet	0	0	1	4	25.7	0	0	97513	ROUTINE	0	188	0	0	0	0
28	1	85	2.7	1	0	21	Treated bednet	0	1	1	4	25.87	1	6	54070	ROUTINE	1	180	0	0	0	0
29	1	84	2.4	0	0	18	Treated bednet	0	0	0	4	23.87	0	0	9799	ROUTINE	0	144	0	0	0	0
42	1	57	3.2	1	1	22	No bednet	0	1	1	4	23.39	0	0	38220	ROUTINE	0	152	0	0	0	0
12	1	91	3.2	0	1	28	No bednet	1	2	1	4	24.81	0	0	71300	WV	0	184	0	0	0	0
38	0	71	3.2	1	0	32	No bednet	1	1	NA	4	24.94	0	0	32450	BS CONTROL	1	156	0	0	0	0
50	0	8	3.1	1	1	22	Treated bednet	0	1	1	4	22.97	0	0	15760	ROUTINE	0	100	1	0	0	0
7	0	92	3.1	1	1	25	Untreated bednet	1	2	1	4	26.35	0	0	64407	ROUTINE	0	184	0	1	0	0
11	1	92	3	0	1	28	Treated bednet	1	2	1	4	27.58	0	0	19477	ROUTINE	0	184	0	1	0	1
12	1	92	3.2	0	1	28	No bednet	1	2	1	4	24.81	0	0	71300	ROUTINE	0	184	0	0	1	0
13	1	92	3.1	0	1	25	Treated bednet	1	1	0	4	23.8	0	0	110052	ROUTINE	0	144	0	0	0	0
14	1	92	3.18	0	1	24	Treated bednet	1	2	1	4	26.55	0	0	96936	ROUTINE	0	184	0	0	0	0
23	0	88	3.66	0	0	30	Treated bednet	1	2	1	4	25.68	0	0	126944	NA	0	180	0	0	0	0
27	0	86	3	0	0	25	No bednet	0	2	1	4	22.9	1	26	31360	BS CONTROL	0	176	0	0	0	0
39	0	60	3.4	1	1	30	No bednet	1	2	1	3	28.47	1	7246	88171	WV	1	152	1	0	0	0
44	1	44	2.2	1	1	18	Treated bednet	1	0	1	3	22.03	1	1396	121044	ROUTINE	0	136	0	0	0	0
49	1	10	3.15	1	1	18	No bednet	1	0	1	4	23.87	1	10	46216	ROUTINE	0	104	0	0	0	0
32	1	81	3	1	0	25	Treated bednet	1	2	NA	4	29.63	0	0	70368	WV	0	176	0	1	0	0
36	0	72	2	1	0	22	No bednet	1	0	1	4	21.1	1	17202	20329	ROUTINE	1	162	0	0	0	0
37	1	72	3.2	1	0	20	Treated bednet	0	1	1	4	17.35	1	47	32680	ROUTINE	0	116	0	0	0	0
46	0	36	3.3	0	0	19	Treated bednet	0	0	1	3	13.68	0	0	57792	ROUTINE	0	72	0	1	0	0
21	0	89	3.4	0	0	23	No bednet	0	2	1	4	31.33	0	0	52026	ROUTINE	1	180	0	0	0	0
26	0	87	3.3	0	0	26	Treated bednet	1	2	1	4	24.27	0	0	10141	WV	0	176	0	0	0	0
30	0	84	3	1	0	23	Untreated bednet	0	1	1	4	22.87	0	0	112121	ROUTINE	0	177	0	1	0	0
33	1	80	NA	1	0	20	No bednet	0	0	NA	4	24.71	0	0	81227	ROUTINE	0	172	0	0	0	0
11	1	93	3	0	1	28	Treated bednet	1	2	1	4	27.58	0	0	19477	WV	0	184	0	0	0	1
17	1	92	2.8	0	1	30	No bednet	0	2	1	4	29.42	1	12	67582	ROUTINE	0	128	0	0	0	0
40	0	60	2.5	1	1	27	No bednet	0	2	1	3	22.9	1	11635	96620	ROUTINE	1	148	0	0	0	0
43	0	48	3.2	1	1	23	Treated bednet	0	0	1	4	27.77	0	0	15988	ROUTINE	0	140	0	0	1	0
1	1	96	2.44	0	1	23	No bednet	1	2	1	4	26.43	1	11	14358	ROUTINE	0	188	0	0	0	0
2	0	96	3.6	0	1	24	Untreated bednet	1	1	0	4	28.52	0	0	86091	ROUTINE	0	190	0	0	0	0
15	1	92	3.22	0	1	23	Untreated bednet	0	1	1	4	24.29	0	0	14623	ROUTINE	0	185	0	0	0	0
16	1	92	2.38	0	1	27	Untreated bednet	1	0	NA	4	21.23	0	0	65981	ROUTINE	0	92	0	0	0	0
18	0	92	3.2	0	1	35	Treated bednet	1	2	1	4	33.94	0	0	125347	ROUTINE	0	184	0	0	0	0
24	1	89	2.9	0	0	25	Untreated bednet	1	0	1	4	24.97	1	1	150794	ROUTINE	0	172	0	0	0	0
25	0	88	3.6	0	0	28	No bednet	1	2	0	4	23.94	1	0	121086	ROUTINE	0	176	0	0	0	0
26	0	88	3.3	0	0	26	Treated bednet	1	2	1	4	24.27	0	0	10141	ROUTINE	0	176	0	0	1	0
38	0	73	3.2	1	0	32	No bednet	1	1	NA	4	24.94	0	0	32450	ROUTINE	1	156	0	0	0	0
48	0	26	2.6	0	0	19	Treated bednet	1	0	1	4	22.1	0	0	28700	ROUTINE	0	120	0	0	0	0
21	0	89	3.4	0	0	23	No bednet	0	2	1	4	31.33	0	0	52026	WV	1	180	1	0	0	0
28	1	87	2.7	1	0	21	Treated bednet	0	1	1	4	25.87	1	6	54070	NA	1	180	0	0	0	0
45	1	42	2.6	1	1	20	No bednet	0	1	1	4	20.13	0	0	39689	WV	1	136	1	0	0	0
27	0	88	3	0	0	25	No bednet	0	2	1	4	22.9	1	26	31360	ROUTINE	1	176	0	0	0	0
34	0	80	3.2	1	0	22	Untreated bednet	0	0	1	4	22.03	1	610	64324	NA	0	172	0	0	0	0
35	0	76	3.1	1	0	25	Treated bednet	0	1	1	4	28.57	0	0	27936	ROUTINE	0	168	0	1	0	0
50	0	10	3.1	1	1	22	Treated bednet	0	1	1	4	22.97	0	0	15760	ROUTINE	0	100	0	0	0	0
5	0	96	3.6	1	1	32	No bednet	1	2	0	4	25.81	0	0	94266	ROUTINE	0	189	0	0	0	0
14	1	94	3.18	0	1	24	Treated bednet	1	2	1	4	26.55	0	0	96936	NA	1	184	0	0	0	0
44	1	46	2.2	1	1	18	Treated bednet	1	0	1	3	22.03	1	1396	121044	ROUTINE	0	136	0	0	0	0
49	1	12	3.15	1	1	18	No bednet	1	0	1	4	23.87	1	10	46216	ROUTINE	0	104	0	0	0	0
4	0	96	3.4	0	1	23	Untreated bednet	0	2	1	4	28.6	0	0	62584	ROUTINE	0	188	0	1	0	0
19	1	92	2.6	1	1	32	Treated bednet	0	1	1	4	32.33	0	0	39519	ROUTINE	0	185	0	0	0	0
31	0	84	3.2	0	0	20	Treated bednet	0	0	1	4	26.29	0	0	123308	ROUTINE	0	176	0	1	0	0
46	0	38	3.3	0	0	19	Treated bednet	0	0	1	3	13.68	0	0	57792	ROUTINE	0	72	0	0	0	0
27	0	88	3	0	0	25	No bednet	0	2	1	4	22.9	1	26	31360	VHW	1	176	1	0	0	0
45	1	44	2.6	1	1	20	No bednet	0	1	1	4	20.13	0	0	39689	ROUTINE	0	136	0	0	0	0
21	0	91	3.4	0	0	23	No bednet	0	2	1	4	31.33	0	0	52026	BS CONTROL	0	180	0	0	0	0
38	0	74	3.2	1	0	32	No bednet	1	1	NA	4	24.94	0	0	32450	NA	1	156	0	0	0	0
32	1	84	3	1	0	25	Treated bednet	1	2	NA	4	29.63	0	0	70368	ROUTINE	0	176	0	0	0	0
43	0	50	3.2	1	1	23	Treated bednet	0	0	1	4	27.77	0	0	15988	ROUTINE	0	140	0	1	0	0
45	1	44	2.6	1	1	20	No bednet	0	1	1	4	20.13	0	0	39689	VHW	1	136	1	0	0	0
20	0	92	2.3	0	0	27	No bednet	1	2	1	4	23.9	0	0	26404	ROUTINE	0	180	0	0	0	0
48	0	28	2.6	0	0	19	Treated bednet	1	0	1	4	22.1	0	0	28700	ROUTINE	0	120	0	0	0	0
51	1	2	3	1	1	27	No bednet	0	2	1	3	20.29	0	0	193259	ROUTINE	0	88	0	0	0	0
6	1	97	2.58	1	1	30	No bednet	1	2	1	4	30.47	0	0	150247	WV	0	180	0	0	0	0
9	1	96	3.2	1	1	18	Untreated bednet	0	0	1	4	25.7	0	0	97513	ROUTINE	0	188	0	0	0	0
29	1	88	2.4	0	0	18	Treated bednet	0	0	0	4	23.87	0	0	9799	ROUTINE	0	144	0	1	0	0
42	1	61	3.2	1	1	22	No bednet	0	1	1	4	23.39	0	0	38220	ROUTINE	0	152	0	0	0	0
8	1	96	3.4	1	1	20	No bednet	1	2	0	4	25.67	0	0	99381	WV	0	188	0	0	0	0
2	0	99	3.6	0	1	24	Untreated bednet	1	1	0	4	28.52	0	0	86091	WV	0	190	1	0	0	0
34	0	82	3.2	1	0	22	Untreated bednet	0	0	1	4	22.03	1	610	64324	WV	0	172	0	0	1	0
50	0	12	3.1	1	1	22	Treated bednet	0	1	1	4	22.97	0	0	15760	ROUTINE	0	100	0	1	0	0
7	0	96	3.1	1	1	25	Untreated bednet	1	2	1	4	26.35	0	0	64407	ROUTINE	0	184	0	0	0	0
11	1	96	3	0	1	28	Treated bednet	1	2	1	4	27.58	0	0	19477	ROUTINE	0	184	0	0	0	0
12	1	96	3.2	0	1	28	No bednet	1	2	1	4	24.81	0	0	71300	ROUTINE	0	184	0	0	0	0
13	1	96	3.1	0	1	25	Treated bednet	1	1	0	4	23.8	0	0	110052	ROUTINE	0	144	0	0	0	0
14	1	96	3.18	0	1	24	Treated bednet	1	2	1	4	26.55	0	0	96936	ROUTINE	0	184	0	1	0	0
29	1	89	2.4	0	0	18	Treated bednet	0	0	0	4	23.87	0	0	9799	NA	1	144	0	0	0	0
39	0	64	3.4	1	1	30	No bednet	1	2	1	3	28.47	1	7246	88171	ROUTINE	1	152	0	0	0	0
44	1	48	2.2	1	1	18	Treated bednet	1	0	1	3	22.03	1	1396	121044	ROUTINE	0	136	0	0	0	0
49	1	14	3.15	1	1	18	No bednet	1	0	1	4	23.87	1	10	46216	ROUTINE	0	104	0	0	0	0
21	0	92	3.4	0	0	23	No bednet	0	2	1	4	31.33	0	0	52026	ROUTINE	1	180	1	0	0	1
36	0	76	2	1	0	22	No bednet	1	0	1	4	21.1	1	17202	20329	ROUTINE	1	162	0	0	0	0
37	1	76	3.2	1	0	20	Treated bednet	0	1	1	4	17.35	1	47	32680	ROUTINE	0	116	0	0	0	0
46	0	40	3.3	0	0	19	Treated bednet	0	0	1	3	13.68	0	0	57792	ROUTINE	0	72	0	1	0	0
30	0	88	3	1	0	23	Untreated bednet	0	1	1	4	22.87	0	0	112121	ROUTINE	0	177	0	0	0	0
33	1	84	NA	1	0	20	No bednet	0	0	NA	4	24.71	0	0	81227	ROUTINE	0	172	0	0	0	0
45	1	46	2.6	1	1	20	No bednet	0	1	1	4	20.13	0	0	39689	ROUTINE	1	136	0	0	0	0
45	1	46	2.6	1	1	20	No bednet	0	1	1	4	20.13	0	0	39689	VHW	1	136	1	0	0	0
14	1	96	3.18	0	1	24	Treated bednet	1	2	1	4	26.55	0	0	96936	WV	0	184	0	0	0	0
17	1	96	2.8	0	1	30	No bednet	0	2	1	4	29.42	1	12	67582	ROUTINE	0	128	0	0	0	0
40	0	64	2.5	1	1	27	No bednet	0	2	1	3	22.9	1	11635	96620	ROUTINE	0	148	0	0	0	0
43	0	52	3.2	1	1	23	Treated bednet	0	0	1	4	27.77	0	0	15988	ROUTINE	0	140	0	0	0	0
1	1	100	2.44	0	1	23	No bednet	1	2	1	4	26.43	1	11	14358	ROUTINE	0	188	0	0	0	0
2	0	100	3.6	0	1	24	Untreated bednet	1	1	0	4	28.52	0	0	86091	ROUTINE	0	190	0	0	0	0
15	1	96	3.22	0	1	23	Untreated bednet	0	1	1	4	24.29	0	0	14623	ROUTINE	0	185	0	0	0	0
18	0	96	3.2	0	1	35	Treated bednet	1	2	1	4	33.94	0	0	125347	ROUTINE	0	184	0	0	0	0
29	1	90	2.4	0	0	18	Treated bednet	0	0	0	4	23.87	0	0	9799	BS CONTROL	0	144	0	0	0	0
38	0	77	3.2	1	0	32	No bednet	1	1	NA	4	24.94	0	0	32450	ROUTINE	1	156	0	0	0	0
48	0	30	2.6	0	0	19	Treated bednet	1	0	1	4	22.1	0	0	28700	ROUTINE	0	120	0	0	0	0
51	1	4	3	1	1	27	No bednet	0	2	1	3	20.29	0	0	193259	ROUTINE	0	88	0	0	0	0
41	0	64	3	1	1	18	No bednet	1	0	1	4	26.06	1	12	53995	WV	0	154	1	0	0	0
25	0	93	3.6	0	0	28	No bednet	1	2	0	4	23.94	1	0	121086	ROUTINE	1	176	0	0	0	0
27	0	92	3	0	0	25	No bednet	0	2	1	4	22.9	1	26	31360	ROUTINE	1	176	0	0	0	0
34	0	84	3.2	1	0	22	Untreated bednet	0	0	1	4	22.03	1	610	64324	ROUTINE	0	172	0	1	0	0
35	0	80	3.1	1	0	25	Treated bednet	0	1	1	4	28.57	0	0	27936	ROUTINE	0	168	0	0	0	0
50	0	14	3.1	1	1	22	Treated bednet	0	1	1	4	22.97	0	0	15760	ROUTINE	0	100	0	1	0	0
5	0	100	3.6	1	1	32	No bednet	1	2	0	4	25.81	0	0	94266	ROUTINE	0	189	0	0	0	0
8	1	99	3.4	1	1	20	No bednet	1	2	0	4	25.67	0	0	99381	WV	0	188	0	1	0	1
18	0	97	3.2	0	1	35	Treated bednet	1	2	1	4	33.94	0	0	125347	WV	0	184	0	0	0	1
26	0	93	3.3	0	0	26	Treated bednet	1	2	1	4	24.27	0	0	10141	VHW	0	176	0	0	0	0
44	1	50	2.2	1	1	18	Treated bednet	1	0	1	3	22.03	1	1396	121044	ROUTINE	0	136	0	0	0	0
49	1	16	3.15	1	1	18	No bednet	1	0	1	4	23.87	1	10	46216	ROUTINE	0	104	0	0	0	0
4	0	100	3.4	0	1	23	Untreated bednet	0	2	1	4	28.6	0	0	62584	ROUTINE	0	188	0	0	0	0
19	1	96	2.6	1	1	32	Treated bednet	0	1	1	4	32.33	0	0	39519	ROUTINE	0	185	0	0	0	0
31	0	88	3.2	0	0	20	Treated bednet	0	0	1	4	26.29	0	0	123308	ROUTINE	0	176	0	0	0	0
46	0	42	3.3	0	0	19	Treated bednet	0	0	1	3	13.68	0	0	57792	ROUTINE	0	72	0	0	0	0
45	1	48	2.6	1	1	20	No bednet	0	1	1	4	20.13	0	0	39689	ROUTINE	1	136	0	0	0	0
21	0	95	3.4	0	0	23	No bednet	0	2	1	4	31.33	0	0	52026	BS CONTROL	0	180	0	0	0	0
30	0	90	3	1	0	23	Untreated bednet	0	1	1	4	22.87	0	0	112121	NA	0	177	0	0	0	0
5	0	101	3.6	1	1	32	No bednet	1	2	0	4	25.81	0	0	94266	WV	0	189	0	0	0	0
32	1	88	3	1	0	25	Treated bednet	1	2	NA	4	29.63	0	0	70368	ROUTINE	0	176	0	0	0	0
6	1	100	2.58	1	1	30	No bednet	1	2	1	4	30.47	0	0	150247	ROUTINE	0	180	0	0	0	0
8	1	100	3.4	1	1	20	No bednet	1	2	0	4	25.67	0	0	99381	ROUTINE	0	188	0	0	0	0
20	0	96	2.3	0	0	27	No bednet	1	2	1	4	23.9	0	0	26404	ROUTINE	0	180	0	0	0	0
38	0	79	3.2	1	0	32	No bednet	1	1	NA	4	24.94	0	0	32450	VHW	1	156	1	0	0	0
41	0	65	3	1	1	18	No bednet	1	0	1	4	26.06	1	12	53995	ROUTINE	0	154	0	1	0	0
48	0	32	2.6	0	0	19	Treated bednet	1	0	1	4	22.1	0	0	28700	ROUTINE	0	120	0	0	0	0
51	1	6	3	1	1	27	No bednet	0	2	1	3	20.29	0	0	193259	ROUTINE	0	88	0	1	0	0
28	1	93	2.7	1	0	21	Treated bednet	0	1	1	4	25.87	1	6	54070	ROUTINE	0	180	0	1	0	0
29	1	92	2.4	0	0	18	Treated bednet	0	0	0	4	23.87	0	0	9799	ROUTINE	0	144	0	0	0	0
42	1	65	3.2	1	1	22	No bednet	0	1	1	4	23.39	0	0	38220	ROUTINE	0	152	0	0	0	0
9	1	100	3.2	1	1	18	Untreated bednet	0	0	1	4	25.7	0	0	97513	VHW	0	188	0	0	0	0
50	0	16	3.1	1	1	22	Treated bednet	0	1	1	4	22.97	0	0	15760	ROUTINE	0	100	0	1	0	0
7	0	100	3.1	1	1	25	Untreated bednet	1	2	1	4	26.35	0	0	64407	ROUTINE	0	184	0	0	0	0
11	1	100	3	0	1	28	Treated bednet	1	2	1	4	27.58	0	0	19477	ROUTINE	0	184	0	0	0	0
13	1	100	3.1	0	1	25	Treated bednet	1	1	0	4	23.8	0	0	110052	ROUTINE	0	144	0	0	0	0
14	1	100	3.18	0	1	24	Treated bednet	1	2	1	4	26.55	0	0	96936	ROUTINE	0	184	0	0	0	0
23	0	96	3.66	0	0	30	Treated bednet	1	2	1	4	25.68	0	0	126944	ROUTINE	0	180	0	0	0	0
39	0	68	3.4	1	1	30	No bednet	1	2	1	3	28.47	1	7246	88171	ROUTINE	1	152	0	0	0	0
44	1	52	2.2	1	1	18	Treated bednet	1	0	1	3	22.03	1	1396	121044	ROUTINE	0	136	0	0	0	0
49	1	18	3.15	1	1	18	No bednet	1	0	1	4	23.87	1	10	46216	ROUTINE	0	104	0	0	0	0
36	0	80	2	1	0	22	No bednet	1	0	1	4	21.1	1	17202	20329	ROUTINE	0	162	0	0	1	0
37	1	80	3.2	1	0	20	Treated bednet	0	1	1	4	17.35	1	47	32680	ROUTINE	0	116	0	0	0	0
45	1	49	2.6	1	1	20	No bednet	0	1	1	4	20.13	0	0	39689	WV	1	136	1	0	0	0
46	0	44	3.3	0	0	19	Treated bednet	0	0	1	3	13.68	0	0	57792	ROUTINE	0	72	0	1	0	0
21	0	97	3.4	0	0	23	No bednet	0	2	1	4	31.33	0	0	52026	ROUTINE	0	180	0	0	0	0
24	1	96	2.9	0	0	25	Untreated bednet	1	0	1	4	24.97	1	1	150794	WV	0	172	0	0	0	0
33	1	88	NA	1	0	20	No bednet	0	0	NA	4	24.71	0	0	81227	ROUTINE	0	172	0	1	0	0
1	1	104	2.44	0	1	23	No bednet	1	2	1	4	26.43	1	11	14358	WV	1	188	1	0	0	0
2	0	104	3.6	0	1	24	Untreated bednet	1	1	0	4	28.52	0	0	86091	WV	1	190	1	0	0	1
12	1	101	3.2	0	1	28	No bednet	1	2	1	4	24.81	0	0	71300	WV	0	184	1	0	0	0
17	1	100	2.8	0	1	30	No bednet	0	2	1	4	29.42	1	12	67582	ROUTINE	0	128	0	0	0	0
30	0	92	3	1	0	23	Untreated bednet	0	1	1	4	22.87	0	0	112121	VHW	0	177	0	0	0	0
40	0	68	2.5	1	1	27	No bednet	0	2	1	3	22.9	1	11635	96620	ROUTINE	0	148	0	0	0	0
43	0	56	3.2	1	1	23	Treated bednet	0	0	1	4	27.77	0	0	15988	ROUTINE	0	140	0	0	0	0
15	1	100	3.22	0	1	23	Untreated bednet	0	1	1	4	24.29	0	0	14623	ROUTINE	0	185	0	0	0	0
18	0	100	3.2	0	1	35	Treated bednet	1	2	1	4	33.94	0	0	125347	ROUTINE	0	184	0	0	0	0
24	1	97	2.9	0	0	25	Untreated bednet	1	0	1	4	24.97	1	1	150794	ROUTINE	0	172	0	0	0	0
25	0	96	3.6	0	0	28	No bednet	1	2	0	4	23.94	1	0	121086	ROUTINE	1	176	1	0	0	0
26	0	96	3.3	0	0	26	Treated bednet	1	2	1	4	24.27	0	0	10141	ROUTINE	0	176	0	0	0	0
38	0	81	3.2	1	0	32	No bednet	1	1	NA	4	24.94	0	0	32450	ROUTINE	1	156	0	0	0	0
46	0	45	3.3	0	0	19	Treated bednet	0	0	1	3	13.68	0	0	57792	WV	0	72	0	0	1	0
48	0	34	2.6	0	0	19	Treated bednet	1	0	1	4	22.1	0	0	28700	ROUTINE	0	120	0	0	0	0
51	1	8	3	1	1	27	No bednet	0	2	1	3	20.29	0	0	193259	ROUTINE	0	88	0	0	0	0
35	0	83	3.1	1	0	25	Treated bednet	0	1	1	4	28.57	0	0	27936	WV	1	168	0	0	0	1
17	1	100	2.8	0	1	30	No bednet	0	2	1	4	29.42	1	12	67582	VHW	1	128	1	0	0	0
50	0	18	3.1	1	1	22	Treated bednet	0	1	1	4	22.97	0	0	15760	WV	0	100	1	0	0	0
27	0	96	3	0	0	25	No bednet	0	2	1	4	22.9	1	26	31360	ROUTINE	0	176	0	1	0	0
34	0	88	3.2	1	0	22	Untreated bednet	0	0	1	4	22.03	1	610	64324	ROUTINE	0	172	0	1	0	0
35	0	84	3.1	1	0	25	Treated bednet	0	1	1	4	28.57	0	0	27936	ROUTINE	0	168	0	0	0	0
5	0	104	3.6	1	1	32	No bednet	1	2	0	4	25.81	0	0	94266	ROUTINE	0	189	0	0	0	0
36	0	82	2	1	0	22	No bednet	1	0	1	4	21.1	1	17202	20329	WV	1	162	1	0	0	0
49	1	20	3.15	1	1	18	No bednet	1	0	1	4	23.87	1	10	46216	ROUTINE	0	104	0	0	0	0
4	0	104	3.4	0	1	23	Untreated bednet	0	2	1	4	28.6	0	0	62584	ROUTINE	0	188	0	0	0	0
19	1	100	2.6	1	1	32	Treated bednet	0	1	1	4	32.33	0	0	39519	ROUTINE	0	185	1	0	0	0
31	0	92	3.2	0	0	20	Treated bednet	0	0	1	4	26.29	0	0	123308	ROUTINE	0	176	0	1	0	0
46	0	46	3.3	0	0	19	Treated bednet	0	0	1	3	13.68	0	0	57792	ROUTINE	0	72	0	0	0	0
45	1	52	2.6	1	1	20	No bednet	0	1	1	4	20.13	0	0	39689	ROUTINE	0	136	0	0	0	0
32	1	92	3	1	0	25	Treated bednet	1	2	NA	4	29.63	0	0	70368	ROUTINE	1	176	0	0	0	0
45	1	52	2.6	1	1	20	No bednet	0	1	1	4	20.13	0	0	39689	VHW	1	136	0	0	0	0
6	1	104	2.58	1	1	30	No bednet	1	2	1	4	30.47	0	0	150247	ROUTINE	0	180	0	0	0	0
8	1	104	3.4	1	1	20	No bednet	1	2	0	4	25.67	0	0	99381	ROUTINE	0	188	0	0	0	0
20	0	100	2.3	0	0	27	No bednet	1	2	1	4	23.9	0	0	26404	ROUTINE	0	180	0	0	0	0
41	0	69	3	1	1	18	No bednet	1	0	1	4	26.06	1	12	53995	ROUTINE	0	154	0	1	0	0
48	0	36	2.6	0	0	19	Treated bednet	1	0	1	4	22.1	0	0	28700	ROUTINE	0	120	0	0	0	0
9	1	104	3.2	1	1	18	Untreated bednet	0	0	1	4	25.7	0	0	97513	ROUTINE	0	188	0	1	0	0
28	1	97	2.7	1	0	21	Treated bednet	0	1	1	4	25.87	1	6	54070	ROUTINE	0	180	0	0	0	0
29	1	96	2.4	0	0	18	Treated bednet	0	0	0	4	23.87	0	0	9799	ROUTINE	1	144	1	0	0	0
33	1	90	NA	1	0	20	No bednet	0	0	NA	4	24.71	0	0	81227	VHW	0	172	0	0	0	0
42	1	69	3.2	1	1	22	No bednet	0	1	1	4	23.39	0	0	38220	ROUTINE	0	152	0	0	0	0
43	0	58	3.2	1	1	23	Treated bednet	0	0	1	4	27.77	0	0	15988	NA	0	140	0	0	0	0
45	1	53	2.6	1	1	20	No bednet	0	1	1	4	20.13	0	0	39689	BS CONTROL	1	136	0	0	0	0
50	0	20	3.1	1	1	22	Treated bednet	0	1	1	4	22.97	0	0	15760	ROUTINE	0	100	0	0	0	0
6	1	105	2.58	1	1	30	No bednet	1	2	1	4	30.47	0	0	150247	BS CONTROL	1	180	0	0	0	0
7	0	104	3.1	1	1	25	Untreated bednet	1	2	1	4	26.35	0	0	64407	ROUTINE	0	184	0	0	0	0
11	1	104	3	0	1	28	Treated bednet	1	2	1	4	27.58	0	0	19477	ROUTINE	0	184	0	0	0	0
12	1	104	3.2	0	1	28	No bednet	1	2	1	4	24.81	0	0	71300	ROUTINE	0	184	0	0	0	0
13	1	104	3.1	0	1	25	Treated bednet	1	1	0	4	23.8	0	0	110052	ROUTINE	0	144	0	1	0	0
14	1	104	3.18	0	1	24	Treated bednet	1	2	1	4	26.55	0	0	96936	ROUTINE	0	184	0	0	0	0
23	0	100	3.66	0	0	30	Treated bednet	1	2	1	4	25.68	0	0	126944	ROUTINE	0	180	0	0	0	0
44	1	56	2.2	1	1	18	Treated bednet	1	0	1	3	22.03	1	1396	121044	ROUTINE	0	136	0	0	0	0
49	1	22	3.15	1	1	18	No bednet	1	0	1	4	23.87	1	10	46216	ROUTINE	0	104	0	0	0	0
37	1	84	3.2	1	0	20	Treated bednet	0	1	1	4	17.35	1	47	32680	ROUTINE	0	116	0	0	0	0
46	0	48	3.3	0	0	19	Treated bednet	0	0	1	3	13.68	0	0	57792	ROUTINE	0	72	0	0	0	0
21	0	101	3.4	0	0	23	No bednet	0	2	1	4	31.33	0	0	52026	VHW	0	180	0	0	0	0
33	1	92	NA	1	0	20	No bednet	0	0	NA	4	24.71	0	0	81227	VHW	0	172	0	0	0	0
17	1	104	2.8	0	1	30	No bednet	0	2	1	4	29.42	1	12	67582	ROUTINE	1	128	0	0	0	0
34	0	91	3.2	1	0	22	Untreated bednet	0	0	1	4	22.03	1	610	64324	WV	0	172	0	1	0	0
40	0	72	2.5	1	1	27	No bednet	0	2	1	3	22.9	1	11635	96620	ROUTINE	1	148	0	0	0	0
43	0	60	3.2	1	1	23	Treated bednet	0	0	1	4	27.77	0	0	15988	ROUTINE	0	140	0	0	0	0
1	1	108	2.44	0	1	23	No bednet	1	2	1	4	26.43	1	11	14358	ROUTINE	1	188	0	0	0	0
2	0	108	3.6	0	1	24	Untreated bednet	1	1	0	4	28.52	0	0	86091	ROUTINE	0	190	0	0	0	0
18	0	104	3.2	0	1	35	Treated bednet	1	2	1	4	33.94	0	0	125347	ROUTINE	0	184	0	0	0	0
24	1	101	2.9	0	0	25	Untreated bednet	1	0	1	4	24.97	1	1	150794	ROUTINE	0	172	0	0	0	0
25	0	100	3.6	0	0	28	No bednet	1	2	0	4	23.94	1	0	121086	ROUTINE	1	176	0	0	0	0
38	0	85	3.2	1	0	32	No bednet	1	1	NA	4	24.94	0	0	32450	ROUTINE	1	156	0	0	0	0
48	0	38	2.6	0	0	19	Treated bednet	1	0	1	4	22.1	0	0	28700	ROUTINE	0	120	0	0	0	0
51	1	12	3	1	1	27	No bednet	0	2	1	3	20.29	0	0	193259	ROUTINE	0	88	0	0	0	0
26	0	100	3.3	0	0	26	Treated bednet	1	2	1	4	24.27	0	0	10141	WV	0	176	0	0	0	0
30	0	97	3	1	0	23	Untreated bednet	0	1	1	4	22.87	0	0	112121	WV	0	177	0	0	0	0
25	0	101	3.6	0	0	28	No bednet	1	2	0	4	23.94	1	0	121086	VHW	1	176	1	0	0	0
15	1	105	3.22	0	1	23	Untreated bednet	0	1	1	4	24.29	0	0	14623	WV	1	185	1	0	0	0
19	1	104	2.6	1	1	32	Treated bednet	0	1	1	4	32.33	0	0	39519	WV	0	185	1	0	0	0
27	0	100	3	0	0	25	No bednet	0	2	1	4	22.9	1	26	31360	ROUTINE	0	176	0	0	0	0
34	0	92	3.2	1	0	22	Untreated bednet	0	0	1	4	22.03	1	610	64324	ROUTINE	0	172	0	0	0	0
35	0	88	3.1	1	0	25	Treated bednet	0	1	1	4	28.57	0	0	27936	ROUTINE	0	168	0	1	0	0
45	1	55	2.6	1	1	20	No bednet	0	1	1	4	20.13	0	0	39689	BS CONTROL	1	136	0	0	0	0
50	0	22	3.1	1	1	22	Treated bednet	0	1	1	4	22.97	0	0	15760	ROUTINE	0	100	0	0	0	0
5	0	108	3.6	1	1	32	No bednet	1	2	0	4	25.81	0	0	94266	ROUTINE	0	189	0	0	0	0
49	1	24	3.15	1	1	18	No bednet	1	0	1	4	23.87	1	10	46216	ROUTINE	1	104	0	0	0	0
4	0	108	3.4	0	1	23	Untreated bednet	0	2	1	4	28.6	0	0	62584	ROUTINE	0	188	0	0	0	0
19	1	104	2.6	1	1	32	Treated bednet	0	1	1	4	32.33	0	0	39519	ROUTINE	0	185	0	0	0	0
28	1	100	2.7	1	0	21	Treated bednet	0	1	1	4	25.87	1	6	54070	ROUTINE	1	180	1	0	0	0
31	0	96	3.2	0	0	20	Treated bednet	0	0	1	4	26.29	0	0	123308	ROUTINE	0	176	0	1	0	0
46	0	50	3.3	0	0	19	Treated bednet	0	0	1	3	13.68	0	0	57792	ROUTINE	0	72	0	0	0	0
15	1	106	3.22	0	1	23	Untreated bednet	0	1	1	4	24.29	0	0	14623	WV	0	185	0	1	0	0
45	1	56	2.6	1	1	20	No bednet	0	1	1	4	20.13	0	0	39689	ROUTINE	0	136	0	1	0	0
32	1	96	3	1	0	25	Treated bednet	1	2	NA	4	29.63	0	0	70368	ROUTINE	0	176	0	0	0	0
33	1	94	NA	1	0	20	No bednet	0	0	NA	4	24.71	0	0	81227	WV	1	172	1	0	0	1
41	0	73	3	1	1	18	No bednet	1	0	1	4	26.06	1	12	53995	WV	0	154	1	0	0	0
6	1	108	2.58	1	1	30	No bednet	1	2	1	4	30.47	0	0	150247	ROUTINE	0	180	0	0	0	0
8	1	108	3.4	1	1	20	No bednet	1	2	0	4	25.67	0	0	99381	ROUTINE	1	188	0	0	0	0
20	0	104	2.3	0	0	27	No bednet	1	2	1	4	23.9	0	0	26404	ROUTINE	0	180	0	0	0	0
23	0	103	3.66	0	0	30	Treated bednet	1	2	1	4	25.68	0	0	126944	WV	0	180	0	0	0	0
48	0	40	2.6	0	0	19	Treated bednet	1	0	1	4	22.1	0	0	28700	ROUTINE	0	120	0	0	0	0
51	1	14	3	1	1	27	No bednet	0	2	1	3	20.29	0	0	193259	ROUTINE	0	88	0	0	0	0
4	0	109	3.4	0	1	23	Untreated bednet	0	2	1	4	28.6	0	0	62584	WV	1	188	1	0	0	0
28	1	101	2.7	1	0	21	Treated bednet	0	1	1	4	25.87	1	6	54070	ROUTINE	0	180	0	0	0	0
29	1	100	2.4	0	0	18	Treated bednet	0	0	0	4	23.87	0	0	9799	ROUTINE	0	144	0	1	0	0
42	1	73	3.2	1	1	22	No bednet	0	1	1	4	23.39	0	0	38220	ROUTINE	0	152	0	0	0	0
33	1	95	NA	1	0	20	No bednet	0	0	NA	4	24.71	0	0	81227	WV	0	172	0	1	0	0
48	0	41	2.6	0	0	19	Treated bednet	1	0	1	4	22.1	0	0	28700	WV	0	120	1	0	0	1
50	0	24	3.1	1	1	22	Treated bednet	0	1	1	4	22.97	0	0	15760	ROUTINE	0	100	0	0	0	0
7	0	108	3.1	1	1	25	Untreated bednet	1	2	1	4	26.35	0	0	64407	ROUTINE	0	184	0	0	0	0
11	1	108	3	0	1	28	Treated bednet	1	2	1	4	27.58	0	0	19477	ROUTINE	0	184	0	0	0	0
12	1	108	3.2	0	1	28	No bednet	1	2	1	4	24.81	0	0	71300	ROUTINE	0	184	0	0	0	0
13	1	108	3.1	0	1	25	Treated bednet	1	1	0	4	23.8	0	0	110052	ROUTINE	0	144	0	0	0	0
23	0	104	3.66	0	0	30	Treated bednet	1	2	1	4	25.68	0	0	126944	ROUTINE	0	180	0	0	0	0
37	1	88	3.2	1	0	20	Treated bednet	0	1	1	4	17.35	1	47	32680	WV	0	116	0	0	0	0
39	0	76	3.4	1	1	30	No bednet	1	2	1	3	28.47	1	7246	88171	VHW	1	152	0	0	0	0
44	1	60	2.2	1	1	18	Treated bednet	1	0	1	3	22.03	1	1396	121044	ROUTINE	0	136	0	0	0	0
45	1	57	2.6	1	1	20	No bednet	0	1	1	4	20.13	0	0	39689	WV	1	136	1	0	0	0
49	1	26	3.15	1	1	18	No bednet	1	0	1	4	23.87	1	10	46216	ROUTINE	0	104	0	0	0	0
4	0	110	3.4	0	1	23	Untreated bednet	0	2	1	4	28.6	0	0	62584	WV	0	188	0	1	0	0
39	0	76	3.4	1	1	30	No bednet	1	2	1	3	28.47	1	7246	88171	WV	1	152	0	0	0	0
46	0	52	3.3	0	0	19	Treated bednet	0	0	1	3	13.68	0	0	57792	ROUTINE	0	72	0	0	1	0
51	1	15	3	1	1	27	No bednet	0	2	1	3	20.29	0	0	193259	WV	0	88	0	1	0	0
21	0	105	3.4	0	0	23	No bednet	0	2	1	4	31.33	0	0	52026	ROUTINE	0	180	0	0	0	0
30	0	100	3	1	0	23	Untreated bednet	0	1	1	4	22.87	0	0	112121	ROUTINE	0	177	0	0	0	0
33	1	96	NA	1	0	20	No bednet	0	0	NA	4	24.71	0	0	81227	ROUTINE	0	172	0	0	0	0
40	0	76	2.5	1	1	27	No bednet	0	2	1	3	22.9	1	11635	96620	NA	0	148	0	0	0	0
43	0	64	3.2	1	1	23	Treated bednet	0	0	1	4	27.77	0	0	15988	VHW	0	140	0	0	0	0
2	0	112	3.6	0	1	24	Untreated bednet	1	1	0	4	28.52	0	0	86091	ROUTINE	1	190	0	0	0	0
15	1	108	3.22	0	1	23	Untreated bednet	0	1	1	4	24.29	0	0	14623	ROUTINE	0	185	0	1	0	0
24	1	105	2.9	0	0	25	Untreated bednet	1	0	1	4	24.97	1	1	150794	ROUTINE	0	172	0	0	0	0
25	0	104	3.6	0	0	28	No bednet	1	2	0	4	23.94	1	0	121086	ROUTINE	1	176	0	0	0	0
26	0	104	3.3	0	0	26	Treated bednet	1	2	1	4	24.27	0	0	10141	ROUTINE	0	176	0	0	0	0
34	0	95	3.2	1	0	22	Untreated bednet	0	0	1	4	22.03	1	610	64324	WV	0	172	0	0	1	0
38	0	89	3.2	1	0	32	No bednet	1	1	NA	4	24.94	0	0	32450	ROUTINE	1	156	0	0	0	0
48	0	42	2.6	0	0	19	Treated bednet	1	0	1	4	22.1	0	0	28700	ROUTINE	0	120	0	0	0	0
51	1	16	3	1	1	27	No bednet	0	2	1	3	20.29	0	0	193259	ROUTINE	0	88	0	0	0	0
4	0	111	3.4	0	1	23	Untreated bednet	0	2	1	4	28.6	0	0	62584	WV	1	188	1	0	0	0
18	0	108	3.2	0	1	35	Treated bednet	1	2	1	4	33.94	0	0	125347	WV	0	184	0	0	0	0
25	0	104	3.6	0	0	28	No bednet	1	2	0	4	23.94	1	0	121086	VHW	1	176	1	0	0	0
4	0	112	3.4	0	1	23	Untreated bednet	0	2	1	4	28.6	0	0	62584	WV	1	188	1	0	0	1
17	1	108	2.8	0	1	30	No bednet	0	2	1	4	29.42	1	12	67582	VHW	1	128	0	0	0	0
20	0	106	2.3	0	0	27	No bednet	1	2	1	4	23.9	0	0	26404	WV	0	180	0	1	0	1
34	0	96	3.2	1	0	22	Untreated bednet	0	0	1	4	22.03	1	610	64324	ROUTINE	0	172	0	0	0	0
35	0	92	3.1	1	0	25	Treated bednet	0	1	1	4	28.57	0	0	27936	ROUTINE	0	168	0	0	0	0
50	0	26	3.1	1	1	22	Treated bednet	0	1	1	4	22.97	0	0	15760	ROUTINE	0	100	0	0	0	0
49	1	28	3.15	1	1	18	No bednet	1	0	1	4	23.87	1	10	46216	ROUTINE	0	104	0	0	0	0
1	1	113	2.44	0	1	23	No bednet	1	2	1	4	26.43	1	11	14358	WV	1	188	0	0	0	0
5	0	112	3.6	1	1	32	No bednet	1	2	0	4	25.81	0	0	94266	ROUTINE	0	189	0	0	0	0
19	1	108	2.6	1	1	32	Treated bednet	0	1	1	4	32.33	0	0	39519	ROUTINE	0	185	0	0	0	0
31	0	100	3.2	0	0	20	Treated bednet	0	0	1	4	26.29	0	0	123308	ROUTINE	0	176	0	1	0	0
46	0	54	3.3	0	0	19	Treated bednet	0	0	1	3	13.68	0	0	57792	WV	0	72	0	1	0	0
38	0	90	3.2	1	0	32	No bednet	1	1	NA	4	24.94	0	0	32450	WV	1	156	0	0	0	0
45	1	60	2.6	1	1	20	No bednet	0	1	1	4	20.13	0	0	39689	ROUTINE	1	136	1	0	0	0
51	1	18	3	1	1	27	No bednet	0	2	1	3	20.29	0	0	193259	WV	0	88	0	0	1	0
4	0	113	3.4	0	1	23	Untreated bednet	0	2	1	4	28.6	0	0	62584	BS CONTROL	0	188	0	0	0	0
27	0	104	3	0	0	25	No bednet	0	2	1	4	22.9	1	26	31360	VHW	1	176	0	0	0	0
26	0	106	3.3	0	0	26	Treated bednet	1	2	1	4	24.27	0	0	10141	WV	0	176	0	1	0	0
32	1	100	3	1	0	25	Treated bednet	1	2	NA	4	29.63	0	0	70368	ROUTINE	0	176	0	0	0	0
4	0	113	3.4	0	1	23	Untreated bednet	0	2	1	4	28.6	0	0	62584	WV	0	188	1	0	0	1
6	1	112	2.58	1	1	30	No bednet	1	2	1	4	30.47	0	0	150247	ROUTINE	0	180	0	0	0	0
8	1	112	3.4	1	1	20	No bednet	1	2	0	4	25.67	0	0	99381	ROUTINE	0	188	0	0	0	0
20	0	108	2.3	0	0	27	No bednet	1	2	1	4	23.9	0	0	26404	ROUTINE	0	180	0	0	0	0
27	0	105	3	0	0	25	No bednet	0	2	1	4	22.9	1	26	31360	VHW	1	176	0	0	0	0
41	0	77	3	1	1	18	No bednet	1	0	1	4	26.06	1	12	53995	ROUTINE	0	154	0	1	0	1
48	0	44	2.6	0	0	19	Treated bednet	1	0	1	4	22.1	0	0	28700	ROUTINE	0	120	0	0	0	0
51	1	18	3	1	1	27	No bednet	0	2	1	3	20.29	0	0	193259	ROUTINE	0	88	0	1	0	0
9	1	112	3.2	1	1	18	Untreated bednet	0	0	1	4	25.7	0	0	97513	ROUTINE	0	188	0	0	0	0
28	1	105	2.7	1	0	21	Treated bednet	0	1	1	4	25.87	1	6	54070	ROUTINE	0	180	0	0	0	0
29	1	104	2.4	0	0	18	Treated bednet	0	0	0	4	23.87	0	0	9799	ROUTINE	0	144	0	0	0	0
42	1	77	3.2	1	1	22	No bednet	0	1	1	4	23.39	0	0	38220	ROUTINE	0	152	0	0	0	0
1	1	115	2.44	0	1	23	No bednet	1	2	1	4	26.43	1	11	14358	WV	1	188	1	0	0	0
31	0	102	3.2	0	0	20	Treated bednet	0	0	1	4	26.29	0	0	123308	WV	1	176	0	0	0	0
38	0	91	3.2	1	0	32	No bednet	1	1	NA	4	24.94	0	0	32450	WV	1	156	1	0	0	0
45	1	61	2.6	1	1	20	No bednet	0	1	1	4	20.13	0	0	39689	BS CONTROL	1	136	0	0	0	0
49	1	29	3.15	1	1	18	No bednet	1	0	1	4	23.87	1	10	46216	WV	0	104	1	0	0	0
50	0	28	3.1	1	1	22	Treated bednet	0	1	1	4	22.97	0	0	15760	ROUTINE	0	100	0	0	0	0
7	0	112	3.1	1	1	25	Untreated bednet	1	2	1	4	26.35	0	0	64407	ROUTINE	0	184	0	0	0	0
11	1	112	3	0	1	28	Treated bednet	1	2	1	4	27.58	0	0	19477	ROUTINE	0	184	0	0	0	0
12	1	112	3.2	0	1	28	No bednet	1	2	1	4	24.81	0	0	71300	ROUTINE	0	184	0	0	0	0
14	1	112	3.18	0	1	24	Treated bednet	1	2	1	4	26.55	0	0	96936	ROUTINE	0	184	0	0	0	0
18	0	111	3.2	0	1	35	Treated bednet	1	2	1	4	33.94	0	0	125347	WV	0	184	0	0	1	0
27	0	106	3	0	0	25	No bednet	0	2	1	4	22.9	1	26	31360	BS CONTROL	0	176	0	0	0	0
37	1	92	3.2	1	0	20	Treated bednet	0	1	1	4	17.35	1	47	32680	VHW	0	116	0	0	0	0
44	1	64	2.2	1	1	18	Treated bednet	1	0	1	3	22.03	1	1396	121044	ROUTINE	0	136	0	1	0	0
49	1	30	3.15	1	1	18	No bednet	1	0	1	4	23.87	1	10	46216	ROUTINE	0	104	0	0	0	0
19	1	110	2.6	1	1	32	Treated bednet	0	1	1	4	32.33	0	0	39519	WV	1	185	1	0	0	0
36	0	92	2	1	0	22	No bednet	1	0	1	4	21.1	1	17202	20329	ROUTINE	0	162	0	0	1	0
46	0	56	3.3	0	0	19	Treated bednet	0	0	1	3	13.68	0	0	57792	ROUTINE	0	72	0	1	0	0
30	0	104	3	1	0	23	Untreated bednet	0	1	1	4	22.87	0	0	112121	VHW	0	177	0	0	0	0
33	1	100	NA	1	0	20	No bednet	0	0	NA	4	24.71	0	0	81227	VHW	0	172	0	0	0	0
2	0	116	3.6	0	1	24	Untreated bednet	1	1	0	4	28.52	0	0	86091	WV	1	190	0	1	0	0
21	0	109	3.4	0	0	23	No bednet	0	2	1	4	31.33	0	0	52026	ROUTINE	0	180	0	0	0	0
42	1	78	3.2	1	1	22	No bednet	0	1	1	4	23.39	0	0	38220	WV	1	152	1	0	0	0
8	1	114	3.4	1	1	20	No bednet	1	2	0	4	25.67	0	0	99381	WV	1	188	1	0	0	1
15	1	112	3.22	0	1	23	Untreated bednet	0	1	1	4	24.29	0	0	14623	WV	0	185	0	0	0	0
17	1	112	2.8	0	1	30	No bednet	0	2	1	4	29.42	1	12	67582	ROUTINE	0	128	0	0	0	0
40	0	80	2.5	1	1	27	No bednet	0	2	1	3	22.9	1	11635	96620	ROUTINE	0	148	0	0	0	0
43	0	68	3.2	1	1	23	Treated bednet	0	0	1	4	27.77	0	0	15988	ROUTINE	0	140	0	0	0	0
1	1	116	2.44	0	1	23	No bednet	1	2	1	4	26.43	1	11	14358	ROUTINE	0	188	0	0	0	0
2	0	116	3.6	0	1	24	Untreated bednet	1	1	0	4	28.52	0	0	86091	ROUTINE	0	190	0	1	0	1
18	0	112	3.2	0	1	35	Treated bednet	1	2	1	4	33.94	0	0	125347	ROUTINE	0	184	0	0	0	0
24	1	109	2.9	0	0	25	Untreated bednet	1	0	1	4	24.97	1	1	150794	ROUTINE	0	172	0	0	0	0
25	0	108	3.6	0	0	28	No bednet	1	2	0	4	23.94	1	0	121086	ROUTINE	1	176	1	0	0	1
38	0	93	3.2	1	0	32	No bednet	1	1	NA	4	24.94	0	0	32450	ROUTINE	1	156	0	0	0	0
48	0	46	2.6	0	0	19	Treated bednet	1	0	1	4	22.1	0	0	28700	ROUTINE	0	120	0	0	0	0
51	1	20	3	1	1	27	No bednet	0	2	1	3	20.29	0	0	193259	ROUTINE	0	88	0	0	0	0
4	0	115	3.4	0	1	23	Untreated bednet	0	2	1	4	28.6	0	0	62584	ROUTINE	1	188	1	0	0	0
26	0	108	3.3	0	0	26	Treated bednet	1	2	1	4	24.27	0	0	10141	WV	0	176	0	0	0	0
42	1	79	3.2	1	1	22	No bednet	0	1	1	4	23.39	0	0	38220	WV	1	152	1	0	0	0
46	0	57	3.3	0	0	19	Treated bednet	0	0	1	3	13.68	0	0	57792	WV	0	72	0	1	0	0
23	0	109	3.66	0	0	30	Treated bednet	1	2	1	4	25.68	0	0	126944	WV	0	180	0	1	0	1
23	0	109	3.66	0	0	30	Treated bednet	1	2	1	4	25.68	0	0	126944	WV	0	180	0	0	0	0
12	1	114	3.2	0	1	28	No bednet	1	2	1	4	24.81	0	0	71300	WV	0	184	0	0	0	0
38	0	93	3.2	1	0	32	No bednet	1	1	NA	4	24.94	0	0	32450	NA	0	156	0	0	0	0
27	0	108	3	0	0	25	No bednet	0	2	1	4	22.9	1	26	31360	ROUTINE	1	176	0	0	0	0
34	0	100	3.2	1	0	22	Untreated bednet	0	0	1	4	22.03	1	610	64324	ROUTINE	0	172	0	0	0	0
35	0	96	3.1	1	0	25	Treated bednet	0	1	1	4	28.57	0	0	27936	ROUTINE	0	168	0	0	0	0
50	0	30	3.1	1	1	22	Treated bednet	0	1	1	4	22.97	0	0	15760	ROUTINE	0	100	1	0	0	0
31	0	104	3.2	0	0	20	Treated bednet	0	0	1	4	26.29	0	0	123308	WV	1	176	1	0	1	0
41	0	80	3	1	1	18	No bednet	1	0	1	4	26.06	1	12	53995	ROUTINE	0	154	0	1	0	0
49	1	32	3.15	1	1	18	No bednet	1	0	1	4	23.87	1	10	46216	ROUTINE	0	104	0	0	0	0
4	0	116	3.4	0	1	23	Untreated bednet	0	2	1	4	28.6	0	0	62584	ROUTINE	0	188	0	0	0	0
5	0	116	3.6	1	1	32	No bednet	1	2	0	4	25.81	0	0	94266	ROUTINE	1	189	1	0	0	0
19	1	112	2.6	1	1	32	Treated bednet	0	1	1	4	32.33	0	0	39519	ROUTINE	0	185	0	0	0	0
45	1	64	2.6	1	1	20	No bednet	0	1	1	4	20.13	0	0	39689	ROUTINE	0	136	0	0	0	0
7	0	115	3.1	1	1	25	Untreated bednet	1	2	1	4	26.35	0	0	64407	WV	0	184	0	0	0	0
32	1	104	3	1	0	25	Treated bednet	1	2	NA	4	29.63	0	0	70368	ROUTINE	0	176	0	0	0	0
46	0	58	3.3	0	0	19	Treated bednet	0	0	1	3	13.68	0	0	57792	WV	1	72	1	0	0	1
6	1	116	2.58	1	1	30	No bednet	1	2	1	4	30.47	0	0	150247	ROUTINE	0	180	0	0	0	0
20	0	112	2.3	0	0	27	No bednet	1	2	1	4	23.9	0	0	26404	ROUTINE	0	180	0	0	0	0
41	0	81	3	1	1	18	No bednet	1	0	1	4	26.06	1	12	53995	ROUTINE	0	154	0	0	0	0
48	0	48	2.6	0	0	19	Treated bednet	1	0	1	4	22.1	0	0	28700	ROUTINE	0	120	0	0	0	0
51	1	22	3	1	1	27	No bednet	0	2	1	3	20.29	0	0	193259	ROUTINE	0	88	0	0	0	0
28	1	109	2.7	1	0	21	Treated bednet	0	1	1	4	25.87	1	6	54070	ROUTINE	0	180	0	0	0	0
29	1	108	2.4	0	0	18	Treated bednet	0	0	0	4	23.87	0	0	9799	ROUTINE	0	144	0	0	0	0
31	0	105	3.2	0	0	20	Treated bednet	0	0	1	4	26.29	0	0	123308	WV	0	176	0	0	0	0
39	0	83	3.4	1	1	30	No bednet	1	2	1	3	28.47	1	7246	88171	WV	1	152	1	0	0	0
45	1	64	2.6	1	1	20	No bednet	0	1	1	4	20.13	0	0	39689	WV	1	136	1	0	0	1
49	1	33	3.15	1	1	18	No bednet	1	0	1	4	23.87	1	10	46216	WV	1	104	1	0	0	1
9	1	116	3.2	1	1	18	Untreated bednet	0	0	1	4	25.7	0	0	97513	NA	0	188	0	0	0	0
11	1	116	3	0	1	28	Treated bednet	1	2	1	4	27.58	0	0	19477	WV	0	184	0	0	1	0
49	1	34	3.15	1	1	18	No bednet	1	0	1	4	23.87	1	10	46216	WV	0	104	0	0	0	0
50	0	32	3.1	1	1	22	Treated bednet	0	1	1	4	22.97	0	0	15760	ROUTINE	0	100	0	0	0	0
11	1	116	3	0	1	28	Treated bednet	1	2	1	4	27.58	0	0	19477	ROUTINE	0	184	0	0	0	0
14	1	116	3.18	0	1	24	Treated bednet	1	2	1	4	26.55	0	0	96936	ROUTINE	0	184	0	0	0	0
23	0	112	3.66	0	0	30	Treated bednet	1	2	1	4	25.68	0	0	126944	ROUTINE	0	180	0	0	0	0
39	0	84	3.4	1	1	30	No bednet	1	2	1	3	28.47	1	7246	88171	ROUTINE	1	152	0	0	0	0
44	1	68	2.2	1	1	18	Treated bednet	1	0	1	3	22.03	1	1396	121044	ROUTINE	0	136	0	0	0	0
46	0	60	3.3	0	0	19	Treated bednet	0	0	1	3	13.68	0	0	57792	WV	0	72	0	0	0	0
37	1	96	3.2	1	0	20	Treated bednet	0	1	1	4	17.35	1	47	32680	ROUTINE	0	116	0	0	0	0
45	1	65	2.6	1	1	20	No bednet	0	1	1	4	20.13	0	0	39689	VHW	0	136	0	0	0	0
49	1	34	3.15	1	1	18	No bednet	1	0	1	4	23.87	1	10	46216	BS CONTROL	0	104	0	0	0	0
21	0	113	3.4	0	0	23	No bednet	0	2	1	4	31.33	0	0	52026	ROUTINE	0	180	0	0	0	0
40	0	83	2.5	1	1	27	No bednet	0	2	1	3	22.9	1	11635	96620	ROUTINE	0	148	0	0	0	0
5	0	119	3.6	1	1	32	No bednet	1	2	0	4	25.81	0	0	94266	NA	0	189	0	0	0	0
41	0	83	3	1	1	18	No bednet	1	0	1	4	26.06	1	12	53995	WV	1	154	1	0	0	0
17	1	116	2.8	0	1	30	No bednet	0	2	1	4	29.42	1	12	67582	ROUTINE	0	128	0	0	0	0
27	0	111	3	0	0	25	No bednet	0	2	1	4	22.9	1	26	31360	WV	1	176	0	0	0	1
35	0	99	3.1	1	0	25	Treated bednet	0	1	1	4	28.57	0	0	27936	WV	0	168	0	0	0	0
40	0	84	2.5	1	1	27	No bednet	0	2	1	3	22.9	1	11635	96620	ROUTINE	0	148	0	0	0	0
43	0	72	3.2	1	1	23	Treated bednet	0	0	1	4	27.77	0	0	15988	ROUTINE	0	140	0	0	0	0
1	1	120	2.44	0	1	23	No bednet	1	2	1	4	26.43	1	11	14358	ROUTINE	0	188	0	0	0	0
2	0	120	3.6	0	1	24	Untreated bednet	1	1	0	4	28.52	0	0	86091	ROUTINE	0	190	0	0	0	0
15	1	116	3.22	0	1	23	Untreated bednet	0	1	1	4	24.29	0	0	14623	ROUTINE	0	185	0	0	0	0
18	0	116	3.2	0	1	35	Treated bednet	1	2	1	4	33.94	0	0	125347	ROUTINE	0	184	0	0	0	0
24	1	113	2.9	0	0	25	Untreated bednet	1	0	1	4	24.97	1	1	150794	ROUTINE	0	172	0	0	0	0
25	0	112	3.6	0	0	28	No bednet	1	2	0	4	23.94	1	0	121086	ROUTINE	0	176	0	0	0	0
26	0	112	3.3	0	0	26	Treated bednet	1	2	1	4	24.27	0	0	10141	ROUTINE	0	176	0	0	0	0
38	0	97	3.2	1	0	32	No bednet	1	1	NA	4	24.94	0	0	32450	ROUTINE	1	156	0	0	0	0
48	0	50	2.6	0	0	19	Treated bednet	1	0	1	4	22.1	0	0	28700	ROUTINE	0	120	0	0	0	0
49	1	35	3.15	1	1	18	No bednet	1	0	1	4	23.87	1	10	46216	WV	0	104	1	0	0	0
51	1	24	3	1	1	27	No bednet	0	2	1	3	20.29	0	0	193259	ROUTINE	0	88	0	0	0	0
5	0	119	3.6	1	1	32	No bednet	1	2	0	4	25.81	0	0	94266	ROUTINE	1	189	1	0	0	0
24	1	113	2.9	0	0	25	Untreated bednet	1	0	1	4	24.97	1	1	150794	WV	0	172	0	1	0	0
39	0	86	3.4	1	1	30	No bednet	1	2	1	3	28.47	1	7246	88171	WV	1	152	0	0	0	0
27	0	112	3	0	0	25	No bednet	0	2	1	4	22.9	1	26	31360	ROUTINE	0	176	0	0	0	0
34	0	104	3.2	1	0	22	Untreated bednet	0	0	1	4	22.03	1	610	64324	ROUTINE	1	172	0	0	0	0
35	0	100	3.1	1	0	25	Treated bednet	0	1	1	4	28.57	0	0	27936	ROUTINE	0	168	0	0	0	0
48	0	51	2.6	0	0	19	Treated bednet	1	0	1	4	22.1	0	0	28700	WV	1	120	1	0	0	0
50	0	34	3.1	1	1	22	Treated bednet	0	1	1	4	22.97	0	0	15760	ROUTINE	0	100	0	0	0	0
11	1	118	3	0	1	28	Treated bednet	1	2	1	4	27.58	0	0	19477	WV	0	184	0	0	1	0
49	1	36	3.15	1	1	18	No bednet	1	0	1	4	23.87	1	10	46216	ROUTINE	0	104	0	0	0	0
4	0	120	3.4	0	1	23	Untreated bednet	0	2	1	4	28.6	0	0	62584	VHW	0	188	0	0	0	0
5	0	120	3.6	1	1	32	No bednet	1	2	0	4	25.81	0	0	94266	ROUTINE	0	189	0	0	0	0
19	1	116	2.6	1	1	32	Treated bednet	0	1	1	4	32.33	0	0	39519	ROUTINE	1	185	1	0	0	0
28	1	112	2.7	1	0	21	Treated bednet	0	1	1	4	25.87	1	6	54070	WV	0	180	0	0	0	0
31	0	108	3.2	0	0	20	Treated bednet	0	0	1	4	26.29	0	0	123308	ROUTINE	1	176	1	0	0	0
45	1	68	2.6	1	1	20	No bednet	0	1	1	4	20.13	0	0	39689	ROUTINE	1	136	0	0	0	0
48	0	51	2.6	0	0	19	Treated bednet	1	0	1	4	22.1	0	0	28700	WV	1	120	0	0	0	1
48	0	52	2.6	0	0	19	Treated bednet	1	0	1	4	22.1	0	0	28700	WV	1	120	1	0	0	0
32	1	108	3	1	0	25	Treated bednet	1	2	NA	4	29.63	0	0	70368	ROUTINE	0	176	0	0	0	0
50	0	35	3.1	1	1	22	Treated bednet	0	1	1	4	22.97	0	0	15760	WV	0	100	1	0	0	0
8	1	120	3.4	1	1	20	No bednet	1	2	0	4	25.67	0	0	99381	ROUTINE	1	188	0	0	0	0
20	0	116	2.3	0	0	27	No bednet	1	2	1	4	23.9	0	0	26404	ROUTINE	0	180	0	0	0	1
39	0	87	3.4	1	1	30	No bednet	1	2	1	3	28.47	1	7246	88171	WV	1	152	1	0	0	1
41	0	85	3	1	1	18	No bednet	1	0	1	4	26.06	1	12	53995	ROUTINE	1	154	1	0	0	1
51	1	26	3	1	1	27	No bednet	0	2	1	3	20.29	0	0	193259	ROUTINE	0	88	0	0	0	0
9	1	120	3.2	1	1	18	Untreated bednet	0	0	1	4	25.7	0	0	97513	ROUTINE	0	188	0	0	0	0
28	1	113	2.7	1	0	21	Treated bednet	0	1	1	4	25.87	1	6	54070	ROUTINE	0	180	0	0	0	0
29	1	112	2.4	0	0	18	Treated bednet	0	0	0	4	23.87	0	0	9799	ROUTINE	0	144	0	0	0	0
42	1	85	3.2	1	1	22	No bednet	0	1	1	4	23.39	0	0	38220	ROUTINE	0	152	0	1	0	0
13	1	119	3.1	0	1	25	Treated bednet	1	1	0	4	23.8	0	0	110052	WV	0	144	0	0	0	0
49	1	37	3.15	1	1	18	No bednet	1	0	1	4	23.87	1	10	46216	WV	1	104	1	0	0	1
43	0	74	3.2	1	1	23	Treated bednet	0	0	1	4	27.77	0	0	15988	VHW	0	140	0	0	0	0
31	0	110	3.2	0	0	20	Treated bednet	0	0	1	4	26.29	0	0	123308	WV	1	176	0	1	0	0
23	0	116	3.66	0	0	30	Treated bednet	1	2	1	4	25.68	0	0	126944	WV	0	180	0	0	0	0
11	1	120	3	0	1	28	Treated bednet	1	2	1	4	27.58	0	0	19477	ROUTINE	0	184	0	0	0	0
12	1	120	3.2	0	1	28	No bednet	1	2	1	4	24.81	0	0	71300	ROUTINE	0	184	0	0	0	0
14	1	120	3.18	0	1	24	Treated bednet	1	2	1	4	26.55	0	0	96936	ROUTINE	0	184	0	0	0	0
39	0	88	3.4	1	1	30	No bednet	1	2	1	3	28.47	1	7246	88171	ROUTINE	0	152	0	0	0	0
44	1	72	2.2	1	1	18	Treated bednet	1	0	1	3	22.03	1	1396	121044	ROUTINE	0	136	0	0	0	0
50	0	36	3.1	1	1	22	Treated bednet	0	1	1	4	22.97	0	0	15760	VHW	0	100	0	0	0	0
4	0	122	3.4	0	1	23	Untreated bednet	0	2	1	4	28.6	0	0	62584	WV	1	188	1	0	0	1
7	0	120	3.1	1	1	25	Untreated bednet	1	2	1	4	26.35	0	0	64407	WV	0	184	0	0	0	0
34	0	106	3.2	1	0	22	Untreated bednet	0	0	1	4	22.03	1	610	64324	WV	0	172	0	0	0	0
36	0	100	2	1	0	22	No bednet	1	0	1	4	21.1	1	17202	20329	ROUTINE	0	162	0	0	0	0
37	1	100	3.2	1	0	20	Treated bednet	0	1	1	4	17.35	1	47	32680	ROUTINE	0	116	0	0	0	0
46	0	64	3.3	0	0	19	Treated bednet	0	0	1	3	13.68	0	0	57792	ROUTINE	0	72	0	0	0	0
52	0	5	2.3	1	0	27	Treated bednet	1	2	1	4	16	0	0	25844	WV	0	70	0	0	0	0
19	1	118	2.6	1	1	32	Treated bednet	0	1	1	4	32.33	0	0	39519	BS CONTROL	0	185	0	0	0	0
21	0	117	3.4	0	0	23	No bednet	0	2	1	4	31.33	0	0	52026	ROUTINE	0	180	0	0	0	0
30	0	112	3	1	0	23	Untreated bednet	0	1	1	4	22.87	0	0	112121	ROUTINE	0	177	0	0	0	0
33	1	108	NA	1	0	20	No bednet	0	0	NA	4	24.71	0	0	81227	ROUTINE	1	172	1	0	0	0
49	1	38	3.15	1	1	18	No bednet	1	0	1	4	23.87	1	10	46216	BS CONTROL	0	104	0	0	0	0
17	1	120	2.8	0	1	30	No bednet	0	2	1	4	29.42	1	12	67582	ROUTINE	1	128	1	0	0	0
40	0	88	2.5	1	1	27	No bednet	0	2	1	3	22.9	1	11635	96620	ROUTINE	0	148	0	0	0	0
43	0	76	3.2	1	1	23	Treated bednet	0	0	1	4	27.77	0	0	15988	ROUTINE	0	140	0	0	0	0
1	1	124	2.44	0	1	23	No bednet	1	2	1	4	26.43	1	11	14358	ROUTINE	0	188	0	0	0	0
2	0	124	3.6	0	1	24	Untreated bednet	1	1	0	4	28.52	0	0	86091	ROUTINE	1	190	0	0	0	0
15	1	120	3.22	0	1	23	Untreated bednet	0	1	1	4	24.29	0	0	14623	ROUTINE	0	185	0	0	0	0
[truncated: 928 more rows]
